# Supplementary material for: Diethyl 2-{[3-(2-meth­oxy­benz­yl)thio­phen-2-yl]methyl­idene}malonate
Source: Acta Crystallogr Sect E Struct Rep Online. 2011 Jun 18;67(Pt 7):o1688. doi: 10.1107/S1600536811022525 (PMC3151827; doi:10.1107/S1600536811022525)
Supplement: Supplementary file 1 [file e-67-o1688-sup1.cif]

##############################################################################
#                                                                            #
# This CIF contains the data in a paper accepted for publication in          #
# Acta Crystallographica Section E. It conforms to the requirements of       #
# Notes for Authors for Acta Crystallographica Section E, and has been       #
# peer reviewed under the auspices of the IUCr Commission on Journals.       #
#                                                                            #
# Full details of the Crystallographic Information File format               #
# are given in the paper "The Crystallographic Information File (CIF):       #
# a New Standard Archive File for Crystallography" by S. R. Hall, F. H.      #
# Allen and I. D. Brown [Acta Cryst. (1991), A47, 655-685].                  #
#                                                                            #
# The current version of the core CIF dictionary is obtainable from          #
# ftp://ftp.iucr.org/pub/cif_core.dic.                                       #
#                                                                            #
# Software is freely available for graphical display of the structure(s)     #
# in this CIF. For information consult the CIF software page                 #
# http://www.iucr.org/resources/cif/software.                                #
#                                                                            #
# This file may be used for bona fide research purposes within the           #
# scientific community so long as proper attribution is given to the journal # 
# article from which it was obtained.                                        #
#                                                                            #
##############################################################################
data_global
_audit_creation_method     SHELXL-97
_journal_date_recd_electronic     2011-04-16
_journal_date_accepted     2011-06-10
_journal_name_full     'Acta Crystallographica, Section E'
_journal_year     2011
_journal_volume     67
_journal_issue      7
_journal_page_first     o1688
_journal_page_last     o1688
_journal_paper_category     QO
_journal_coeditor_code     NK2101
_publ_contact_author_name     'A. Subbiah Pandi'
_publ_contact_author_address
;
Department of Physics
Presidency College
Chennai 600 005
India
;
_publ_contact_author_email     a_sp59@yahoo.in
_publ_contact_author_fax     '044 091 2854 4894'
_publ_contact_author_phone     '044 091 24471061'
_publ_section_title
;
Diethyl 2-{[3-(2-methoxybenzyl)thiophen-2-yl]methylidene}malonate
;
loop_
    _publ_author_name
    _publ_author_address
    'S. Ranjith'
;
Department of Physics
Presidency College (Autonomous)
Chennai 600 005
India
;
    'Sakthi Murugesan, K.'
;
Department of Physics
Presidency College (Autonomous)
Chennai 600 005
India
;
    'Subbiah Pandi, A.'
;
Department of Physics
Presidency College (Autonomous)
Chennai 600 005
India
;
    'V. Dhayalan'
;
Department of Organic Chemistry
University of Madras
Guindy Campus
Chennai 600 025
India
;
    'Mohana Krishnan, A. K.'
;
Department of Organic Chemistry
University of Madras
Guindy Campus
Chennai 600 025
India
;
data_I
_audit_creation_method     SHELXL97
_chemical_name_systematic
;
Diethyl 2-{[3-(2-methoxybenzyl)thiophen-2-yl]methylidene}malonate
;
_chemical_name_common     ?
_chemical_formula_moiety     'C20 H22 O5 S'
_chemical_formula_sum     'C20 H22 O5 S'
_chemical_formula_iupac     'C20 H22 O5 S'
_chemical_formula_weight     374.44
_chemical_melting_point     ?
_symmetry_cell_setting     orthorhombic
_symmetry_space_group_name_H-M     'P b c a'
_symmetry_space_group_name_Hall     '-P 2ac 2ab'
loop_
    _symmetry_equiv_pos_as_xyz
    'x, y, z'
    '-x+1/2, -y, z+1/2'
    '-x, y+1/2, -z+1/2'
    'x+1/2, -y+1/2, -z'
    '-x, -y, -z'
    'x-1/2, y, -z-1/2'
    'x, -y-1/2, z-1/2'
    '-x-1/2, y-1/2, z'
_cell_length_a     8.1680(2)
_cell_length_b     16.4046(4)
_cell_length_c     28.8651(7)
_cell_angle_alpha     90.00
_cell_angle_beta     90.00
_cell_angle_gamma     90.00
_cell_volume     3867.72(16)
_cell_formula_units_Z     8
_cell_measurement_reflns_used     3696
_cell_measurement_theta_min     1.4
_cell_measurement_theta_max     25.8
_cell_measurement_temperature     293(2)
_exptl_crystal_description     block
_exptl_crystal_colour     white
_exptl_crystal_size_max     0.25
_exptl_crystal_size_mid     0.22
_exptl_crystal_size_min     0.19
_exptl_crystal_density_diffrn     1.286
_exptl_crystal_density_meas     ?
_exptl_crystal_density_method     'not measured'
_exptl_crystal_F_000     1584
_exptl_absorpt_coefficient_mu     0.194
_exptl_absorpt_correction_type     multi-scan
_exptl_absorpt_process_details     '(SADABS; Sheldrick, 1996)'
_exptl_absorpt_correction_T_min     0.953
_exptl_absorpt_correction_T_max     0.964
_exptl_special_details
;
;
_diffrn_ambient_temperature     293(2)
_diffrn_radiation_type     MoK\a
_diffrn_radiation_wavelength     0.71073
_diffrn_radiation_source     'fine-focus sealed tube'
_diffrn_radiation_monochromator     graphite
_diffrn_measurement_device_type     'Bruker APEXII CCD area detector'
_diffrn_measurement_method     '\w and \f'
_diffrn_detector_area_resol_mean     ?
_diffrn_reflns_number     35690
_diffrn_reflns_av_R_equivalents     0.0530
_diffrn_reflns_av_sigmaI/netI     0.0269
_diffrn_reflns_theta_min     2.48
_diffrn_reflns_theta_max     25.78
_diffrn_reflns_theta_full     25.00
_diffrn_measured_fraction_theta_max     0.998
_diffrn_measured_fraction_theta_full     1.000
_diffrn_reflns_limit_h_min     -9
_diffrn_reflns_limit_h_max     9
_diffrn_reflns_limit_k_min     -20
_diffrn_reflns_limit_k_max     19
_diffrn_reflns_limit_l_min     -35
_diffrn_reflns_limit_l_max     35
_diffrn_standards_number     ?
_diffrn_standards_interval_count     ?
_diffrn_standards_interval_time     ?
_diffrn_standards_decay_%     ?
_refine_special_details
;
Refinement of <i>F</i>^2^ against ALL reflections. The weighted <i>R</i>-factor
<i>wR</i> and goodness of fit <i>S</i> are based on <i>F</i>^2^, conventional
<i>R</i>-factors <i>R</i> are based on <i>F</i>, with <i>F</i> set to zero for
negative <i>F</i>^2^. The threshold expression of <i>F</i>^2^ >
\s(<i>F</i>^2^) is used only for calculating <i>R</i>-factors(gt) <i>etc</i>.
and is not relevant to the choice of reflections for refinement.
<i>R</i>-factors based on <i>F</i>^2^ are statistically about twice as large
as those based on <i>F</i>, and <i>R</i>-factors based on ALL data will be
even larger.
;
_reflns_number_total     3695
_reflns_number_gt     2687
_reflns_threshold_expression     I>2\s(I)
_refine_ls_structure_factor_coef     Fsqd
_refine_ls_matrix_type     full
_refine_ls_R_factor_all     0.0613
_refine_ls_R_factor_gt     0.0424
_refine_ls_wR_factor_gt     0.1317
_refine_ls_wR_factor_ref     0.1449
_refine_ls_goodness_of_fit_ref     1.017
_refine_ls_restrained_S_all     1.017
_refine_ls_number_reflns     3695
_refine_ls_number_parameters     238
_refine_ls_number_restraints     0
_refine_ls_hydrogen_treatment     constr
_refine_ls_weighting_scheme     calc
_refine_ls_weighting_details
       'calc w = 1/[\s^2^(Fo^2^)+(0.0896P)^2^+0.4403P] where P=(Fo^2^+2Fc^2^)/3'
_atom_sites_solution_hydrogens     geom
_atom_sites_solution_primary     direct
_atom_sites_solution_secondary     difmap
_refine_ls_shift/su_max     0.001
_refine_ls_shift/su_mean     0.000
_refine_diff_density_max     0.296
_refine_diff_density_min     -0.209
_refine_ls_extinction_method     none
_refine_ls_extinction_coef     ?
loop_
    _atom_type_symbol
    _atom_type_description
    _atom_type_scat_dispersion_real
    _atom_type_scat_dispersion_imag
    _atom_type_scat_source
    'C' 'C' 0.0033 0.0016
                         'International Tables Vol C Tables 4.2.6.8 and 6.1.1.4'
    'H' 'H' 0.0000 0.0000
                         'International Tables Vol C Tables 4.2.6.8 and 6.1.1.4'
    'O' 'O' 0.0106 0.0060
                         'International Tables Vol C Tables 4.2.6.8 and 6.1.1.4'
    'S' 'S' 0.1246 0.1234
                         'International Tables Vol C Tables 4.2.6.8 and 6.1.1.4'
_computing_data_collection     'APEX2 (Bruker, 2007)'
_computing_cell_refinement     'APEX2 (Bruker, 2007)'
_computing_data_reduction     'SAINT (Bruker, 2007)'
_computing_structure_solution     'SHELXS97 (Sheldrick, 2008)'
_computing_structure_refinement     'SHELXL97 (Sheldrick, 2008)'
_computing_molecular_graphics     'ORTEP-3 (Farrugia, 1997)'
_computing_publication_material
;
SHELXL97 (Sheldrick, 2008) and PLATON (Spek, 2009)
;
loop_
    _atom_site_type_symbol
    _atom_site_label
    _atom_site_fract_x
    _atom_site_fract_y
    _atom_site_fract_z
    _atom_site_U_iso_or_equiv
    _atom_site_adp_type
    _atom_site_calc_flag
    _atom_site_refinement_flags
    _atom_site_occupancy
    _atom_site_symmetry_multiplicity
    _atom_site_disorder_assembly
    _atom_site_disorder_group
    C C1 0.2480(3) 0.84683(13) 0.40960(7) 0.0502(5) Uani d . 1 1 . .
    H H1 0.2853 0.7955 0.4182 0.060 Uiso calc R 1 1 . .
    C C2 0.0917(3) 0.87086(14) 0.41448(8) 0.0577(6) Uani d . 1 1 . .
    H H2 0.0097 0.8382 0.4270 0.069 Uiso calc R 1 1 . .
    C C3 0.2653(2) 0.97752(12) 0.37999(6) 0.0406(5) Uani d . 1 1 . .
    C C4 0.3501(2) 0.90728(11) 0.39004(6) 0.0391(4) Uani d . 1 1 . .
    C C5 0.5308(2) 0.89232(12) 0.38274(6) 0.0416(5) Uani d . 1 1 . .
    H H5A 0.5455 0.8420 0.3656 0.050 Uiso calc R 1 1 . .
    H H5B 0.5764 0.9363 0.3644 0.050 Uiso calc R 1 1 . .
    C C6 0.6220(2) 0.88675(12) 0.42814(6) 0.0392(4) Uani d . 1 1 . .
    C C7 0.6554(3) 0.81224(12) 0.44834(7) 0.0499(5) Uani d . 1 1 . .
    H H7 0.6246 0.7646 0.4332 0.060 Uiso calc R 1 1 . .
    C C8 0.7338(3) 0.80722(15) 0.49063(8) 0.0605(6) Uani d . 1 1 . .
    H H8 0.7551 0.7566 0.5039 0.073 Uiso calc R 1 1 . .
    C C9 0.7800(3) 0.87723(15) 0.51296(7) 0.0600(6) Uani d . 1 1 . .
    H H9 0.8333 0.8739 0.5414 0.072 Uiso calc R 1 1 . .
    C C10 0.7487(3) 0.95238(14) 0.49386(7) 0.0541(6) Uani d . 1 1 . .
    H H10 0.7799 0.9996 0.5094 0.065 Uiso calc R 1 1 . .
    C C11 0.6703(2) 0.95747(11) 0.45135(7) 0.0415(5) Uani d . 1 1 . .
    C C12 0.6731(3) 1.10362(14) 0.45138(9) 0.0702(7) Uani d . 1 1 . .
    H H12A 0.6190 1.1058 0.4809 0.105 Uiso calc R 1 1 . .
    H H12B 0.6364 1.1481 0.4325 0.105 Uiso calc R 1 1 . .
    H H12C 0.7893 1.1076 0.4559 0.105 Uiso calc R 1 1 . .
    C C13 0.3340(2) 1.05129(11) 0.36133(6) 0.0410(5) Uani d . 1 1 . .
    H H13 0.4477 1.0519 0.3598 0.049 Uiso calc R 1 1 . .
    C C14 0.2619(2) 1.11897(12) 0.34583(6) 0.0418(5) Uani d . 1 1 . .
    C C15 0.0810(2) 1.13214(12) 0.34553(7) 0.0467(5) Uani d . 1 1 . .
    C C16 -0.1688(3) 1.09125(18) 0.31161(12) 0.0825(9) Uani d . 1 1 . .
    H H16A -0.2077 1.1441 0.3013 0.099 Uiso calc R 1 1 . .
    H H16B -0.2117 1.0811 0.3424 0.099 Uiso calc R 1 1 . .
    C C17 -0.2233(4) 1.0273(3) 0.27952(11) 0.1122(13) Uani d . 1 1 . .
    H H17A -0.1722 1.0351 0.2499 0.168 Uiso calc R 1 1 . .
    H H17B -0.3401 1.0300 0.2761 0.168 Uiso calc R 1 1 . .
    H H17C -0.1933 0.9748 0.2916 0.168 Uiso calc R 1 1 . .
    C C18 0.3658(3) 1.18679(13) 0.32912(8) 0.0541(6) Uani d . 1 1 . .
    C C19 0.3623(4) 1.31693(16) 0.29168(9) 0.0758(8) Uani d . 1 1 . .
    H H19A 0.2947 1.3649 0.2963 0.091 Uiso calc R 1 1 . .
    H H19B 0.4635 1.3244 0.3088 0.091 Uiso calc R 1 1 . .
    C C20 0.3981(4) 1.3071(2) 0.24258(10) 0.0962(10) Uani d . 1 1 . .
    H H20A 0.4699 1.2614 0.2383 0.144 Uiso calc R 1 1 . .
    H H20B 0.4500 1.3556 0.2311 0.144 Uiso calc R 1 1 . .
    H H20C 0.2980 1.2980 0.2259 0.144 Uiso calc R 1 1 . .
    O O1 0.63527(19) 1.02826(8) 0.42901(5) 0.0542(4) Uani d . 1 1 . .
    O O2 0.0111(2) 1.17398(10) 0.37271(7) 0.0752(5) Uani d . 1 1 . .
    O O3 0.00937(18) 1.08978(10) 0.31226(5) 0.0587(4) Uani d . 1 1 . .
    O O4 0.5109(2) 1.18958(11) 0.33296(8) 0.0910(7) Uani d . 1 1 . .
    O O5 0.2766(2) 1.24465(9) 0.30883(5) 0.0639(5) Uani d . 1 1 . .
    S S1 0.06061(7) 0.96745(4) 0.39524(2) 0.0526(2) Uani d . 1 1 . .
loop_
    _atom_site_aniso_label
    _atom_site_aniso_U_11
    _atom_site_aniso_U_22
    _atom_site_aniso_U_33
    _atom_site_aniso_U_12
    _atom_site_aniso_U_13
    _atom_site_aniso_U_23
    C1 0.0581(14) 0.0429(11) 0.0496(11) -0.0054(10) -0.0043(10) 0.0073(9)
    C2 0.0579(15) 0.0586(14) 0.0565(13) -0.0150(12) 0.0021(11) 0.0091(11)
    C3 0.0398(11) 0.0421(11) 0.0399(10) 0.0006(8) -0.0028(8) -0.0007(8)
    C4 0.0450(12) 0.0387(10) 0.0338(9) -0.0009(8) -0.0038(8) -0.0015(8)
    C5 0.0489(12) 0.0380(10) 0.0378(10) 0.0053(9) -0.0007(9) -0.0010(8)
    C6 0.0382(10) 0.0396(10) 0.0397(10) 0.0030(8) 0.0012(8) -0.0015(8)
    C7 0.0595(14) 0.0385(11) 0.0516(12) 0.0054(10) -0.0067(10) -0.0025(9)
    C8 0.0754(16) 0.0534(14) 0.0526(13) 0.0114(12) -0.0090(11) 0.0089(10)
    C9 0.0710(16) 0.0669(16) 0.0422(12) 0.0082(13) -0.0118(11) 0.0015(11)
    C10 0.0600(14) 0.0544(14) 0.0478(12) -0.0047(10) -0.0056(11) -0.0106(10)
    C11 0.0420(11) 0.0369(10) 0.0457(11) 0.0004(8) 0.0015(9) -0.0011(8)
    C12 0.0827(18) 0.0391(12) 0.0889(18) -0.0098(12) -0.0012(14) -0.0097(12)
    C13 0.0364(10) 0.0416(11) 0.0450(11) 0.0006(8) 0.0001(8) -0.0002(8)
    C14 0.0389(11) 0.0385(10) 0.0480(11) 0.0017(8) 0.0007(9) -0.0007(8)
    C15 0.0447(12) 0.0361(10) 0.0592(13) 0.0028(9) 0.0043(10) 0.0044(10)
    C16 0.0380(13) 0.088(2) 0.121(2) 0.0024(13) -0.0115(14) 0.0139(18)
    C17 0.070(2) 0.178(4) 0.088(2) -0.035(2) -0.0234(17) 0.002(2)
    C18 0.0474(14) 0.0444(12) 0.0706(14) 0.0025(10) 0.0056(11) 0.0067(11)
    C19 0.096(2) 0.0568(15) 0.0747(17) -0.0089(14) 0.0089(15) 0.0113(13)
    C20 0.111(3) 0.101(2) 0.0764(19) -0.0050(19) 0.0193(17) 0.0097(17)
    O1 0.0689(10) 0.0344(7) 0.0593(9) -0.0046(7) -0.0092(7) -0.0008(6)
    O2 0.0597(10) 0.0637(11) 0.1023(13) 0.0107(9) 0.0193(10) -0.0254(10)
    O3 0.0378(8) 0.0702(10) 0.0681(10) 0.0033(7) -0.0059(7) -0.0051(8)
    O4 0.0428(10) 0.0703(12) 0.160(2) -0.0049(9) 0.0016(11) 0.0353(12)
    O5 0.0642(10) 0.0492(9) 0.0782(11) -0.0018(8) -0.0022(8) 0.0227(8)
    S1 0.0422(3) 0.0553(4) 0.0603(4) -0.0012(2) 0.0033(2) 0.0067(3)
_geom_special_details
;
All e.s.d.'s (except the e.s.d. in the dihedral angle between two l.s. planes)
are estimated using the full covariance matrix. The cell e.s.d.'s are taken
into account individually in the estimation of e.s.d.'s in distances, angles
and torsion angles; correlations between e.s.d.'s in cell parameters are only
used when they are defined by crystal symmetry. An approximate (isotropic)
treatment of cell e.s.d.'s is used for estimating e.s.d.'s involving l.s.
planes.
;
loop_
    _geom_bond_atom_site_label_1
    _geom_bond_atom_site_label_2
    _geom_bond_site_symmetry_2
    _geom_bond_distance
    _geom_bond_publ_flag
    C1 C2 . 1.344(3) ?
    C1 C4 . 1.413(3) ?
    C1 H1 . 0.9300 ?
    C2 S1 . 1.698(2) ?
    C2 H2 . 0.9300 ?
    C3 C4 . 1.375(3) ?
    C3 C13 . 1.439(3) ?
    C3 S1 . 1.737(2) ?
    C4 C5 . 1.511(3) ?
    C5 C6 . 1.510(3) ?
    C5 H5A . 0.9700 ?
    C5 H5B . 0.9700 ?
    C6 C7 . 1.381(3) ?
    C6 C11 . 1.396(3) ?
    C7 C8 . 1.381(3) ?
    C7 H7 . 0.9300 ?
    C8 C9 . 1.370(3) ?
    C8 H8 . 0.9300 ?
    C9 C10 . 1.375(3) ?
    C9 H9 . 0.9300 ?
    C10 C11 . 1.387(3) ?
    C10 H10 . 0.9300 ?
    C11 O1 . 1.359(2) ?
    C12 O1 . 1.429(3) ?
    C12 H12A . 0.9600 ?
    C12 H12B . 0.9600 ?
    C12 H12C . 0.9600 ?
    C13 C14 . 1.334(3) ?
    C13 H13 . 0.9300 ?
    C14 C18 . 1.480(3) ?
    C14 C15 . 1.493(3) ?
    C15 O2 . 1.189(2) ?
    C15 O3 . 1.322(3) ?
    C16 O3 . 1.456(3) ?
    C16 C17 . 1.469(4) ?
    C16 H16A . 0.9700 ?
    C16 H16B . 0.9700 ?
    C17 H17A . 0.9600 ?
    C17 H17B . 0.9600 ?
    C17 H17C . 0.9600 ?
    C18 O4 . 1.192(3) ?
    C18 O5 . 1.332(3) ?
    C19 C20 . 1.456(4) ?
    C19 O5 . 1.463(3) ?
    C19 H19A . 0.9700 ?
    C19 H19B . 0.9700 ?
    C20 H20A . 0.9600 ?
    C20 H20B . 0.9600 ?
    C20 H20C . 0.9600 ?
loop_
    _geom_angle_atom_site_label_1
    _geom_angle_atom_site_label_2
    _geom_angle_atom_site_label_3
    _geom_angle_site_symmetry_1
    _geom_angle_site_symmetry_3
    _geom_angle
    _geom_angle_publ_flag
    C2 C1 C4 . . 113.4(2) ?
    C2 C1 H1 . . 123.3 ?
    C4 C1 H1 . . 123.3 ?
    C1 C2 S1 . . 112.43(17) ?
    C1 C2 H2 . . 123.8 ?
    S1 C2 H2 . . 123.8 ?
    C4 C3 C13 . . 125.96(18) ?
    C4 C3 S1 . . 110.60(15) ?
    C13 C3 S1 . . 123.39(15) ?
    C3 C4 C1 . . 112.01(18) ?
    C3 C4 C5 . . 126.77(17) ?
    C1 C4 C5 . . 121.21(18) ?
    C6 C5 C4 . . 111.75(15) ?
    C6 C5 H5A . . 109.3 ?
    C4 C5 H5A . . 109.3 ?
    C6 C5 H5B . . 109.3 ?
    C4 C5 H5B . . 109.3 ?
    H5A C5 H5B . . 107.9 ?
    C7 C6 C11 . . 118.48(17) ?
    C7 C6 C5 . . 121.15(17) ?
    C11 C6 C5 . . 120.34(17) ?
    C6 C7 C8 . . 121.2(2) ?
    C6 C7 H7 . . 119.4 ?
    C8 C7 H7 . . 119.4 ?
    C9 C8 C7 . . 119.6(2) ?
    C9 C8 H8 . . 120.2 ?
    C7 C8 H8 . . 120.2 ?
    C8 C9 C10 . . 120.78(19) ?
    C8 C9 H9 . . 119.6 ?
    C10 C9 H9 . . 119.6 ?
    C9 C10 C11 . . 119.7(2) ?
    C9 C10 H10 . . 120.2 ?
    C11 C10 H10 . . 120.2 ?
    O1 C11 C10 . . 124.65(18) ?
    O1 C11 C6 . . 115.03(17) ?
    C10 C11 C6 . . 120.32(18) ?
    O1 C12 H12A . . 109.5 ?
    O1 C12 H12B . . 109.5 ?
    H12A C12 H12B . . 109.5 ?
    O1 C12 H12C . . 109.5 ?
    H12A C12 H12C . . 109.5 ?
    H12B C12 H12C . . 109.5 ?
    C14 C13 C3 . . 130.83(19) ?
    C14 C13 H13 . . 114.6 ?
    C3 C13 H13 . . 114.6 ?
    C13 C14 C18 . . 118.84(18) ?
    C13 C14 C15 . . 123.97(18) ?
    C18 C14 C15 . . 117.16(17) ?
    O2 C15 O3 . . 124.75(19) ?
    O2 C15 C14 . . 123.7(2) ?
    O3 C15 C14 . . 111.48(17) ?
    O3 C16 C17 . . 107.4(2) ?
    O3 C16 H16A . . 110.2 ?
    C17 C16 H16A . . 110.2 ?
    O3 C16 H16B . . 110.2 ?
    C17 C16 H16B . . 110.2 ?
    H16A C16 H16B . . 108.5 ?
    C16 C17 H17A . . 109.5 ?
    C16 C17 H17B . . 109.5 ?
    H17A C17 H17B . . 109.5 ?
    C16 C17 H17C . . 109.5 ?
    H17A C17 H17C . . 109.5 ?
    H17B C17 H17C . . 109.5 ?
    O4 C18 O5 . . 123.9(2) ?
    O4 C18 C14 . . 124.7(2) ?
    O5 C18 C14 . . 111.45(18) ?
    C20 C19 O5 . . 109.6(2) ?
    C20 C19 H19A . . 109.7 ?
    O5 C19 H19A . . 109.7 ?
    C20 C19 H19B . . 109.7 ?
    O5 C19 H19B . . 109.7 ?
    H19A C19 H19B . . 108.2 ?
    C19 C20 H20A . . 109.5 ?
    C19 C20 H20B . . 109.5 ?
    H20A C20 H20B . . 109.5 ?
    C19 C20 H20C . . 109.5 ?
    H20A C20 H20C . . 109.5 ?
    H20B C20 H20C . . 109.5 ?
    C11 O1 C12 . . 118.66(17) ?
    C15 O3 C16 . . 116.32(19) ?
    C18 O5 C19 . . 117.7(2) ?
    C2 S1 C3 . . 91.58(10) ?
loop_
    _geom_torsion_atom_site_label_1
    _geom_torsion_atom_site_label_2
    _geom_torsion_atom_site_label_3
    _geom_torsion_atom_site_label_4
    _geom_torsion_site_symmetry_1
    _geom_torsion_site_symmetry_2
    _geom_torsion_site_symmetry_3
    _geom_torsion_site_symmetry_4
    _geom_torsion
    _geom_torsion_publ_flag
    C4 C1 C2 S1 . . . . 0.5(2) ?
    C13 C3 C4 C1 . . . . 177.77(18) ?
    S1 C3 C4 C1 . . . . 0.3(2) ?
    C13 C3 C4 C5 . . . . -1.4(3) ?
    S1 C3 C4 C5 . . . . -178.86(14) ?
    C2 C1 C4 C3 . . . . -0.5(3) ?
    C2 C1 C4 C5 . . . . 178.72(18) ?
    C3 C4 C5 C6 . . . . 110.5(2) ?
    C1 C4 C5 C6 . . . . -68.6(2) ?
    C4 C5 C6 C7 . . . . 96.2(2) ?
    C4 C5 C6 C11 . . . . -81.9(2) ?
    C11 C6 C7 C8 . . . . 0.4(3) ?
    C5 C6 C7 C8 . . . . -177.7(2) ?
    C6 C7 C8 C9 . . . . -0.2(4) ?
    C7 C8 C9 C10 . . . . 0.3(4) ?
    C8 C9 C10 C11 . . . . -0.4(4) ?
    C9 C10 C11 O1 . . . . -179.0(2) ?
    C9 C10 C11 C6 . . . . 0.5(3) ?
    C7 C6 C11 O1 . . . . 179.11(18) ?
    C5 C6 C11 O1 . . . . -2.8(3) ?
    C7 C6 C11 C10 . . . . -0.5(3) ?
    C5 C6 C11 C10 . . . . 177.62(19) ?
    C4 C3 C13 C14 . . . . 171.9(2) ?
    S1 C3 C13 C14 . . . . -10.9(3) ?
    C3 C13 C14 C18 . . . . 178.9(2) ?
    C3 C13 C14 C15 . . . . 0.9(3) ?
    C13 C14 C15 O2 . . . . 103.5(3) ?
    C18 C14 C15 O2 . . . . -74.5(3) ?
    C13 C14 C15 O3 . . . . -74.7(2) ?
    C18 C14 C15 O3 . . . . 107.2(2) ?
    C13 C14 C18 O4 . . . . -8.6(3) ?
    C15 C14 C18 O4 . . . . 169.6(2) ?
    C13 C14 C18 O5 . . . . 171.06(18) ?
    C15 C14 C18 O5 . . . . -10.8(3) ?
    C10 C11 O1 C12 . . . . -3.5(3) ?
    C6 C11 O1 C12 . . . . 176.92(18) ?
    O2 C15 O3 C16 . . . . -4.3(3) ?
    C14 C15 O3 C16 . . . . 173.90(19) ?
    C17 C16 O3 C15 . . . . -167.5(2) ?
    O4 C18 O5 C19 . . . . -2.1(4) ?
    C14 C18 O5 C19 . . . . 178.30(19) ?
    C20 C19 O5 C18 . . . . 95.8(3) ?
    C1 C2 S1 C3 . . . . -0.25(18) ?
    C4 C3 S1 C2 . . . . -0.03(16) ?
    C13 C3 S1 C2 . . . . -177.60(17) ?
loop_
    _geom_hbond_atom_site_label_D
    _geom_hbond_atom_site_label_H
    _geom_hbond_atom_site_label_A
    _geom_hbond_site_symmetry_A
    _geom_hbond_distance_DH
    _geom_hbond_distance_HA
    _geom_hbond_distance_DA
    _geom_hbond_angle_DHA
    C7 H7 O2 8_655 0.93 2.55 3.429(3) 158.5
