# Supplementary material for: Diethyl 2-{[3-(2-meth­oxy­benz­yl)thio­phen-2-yl]methyl­idene}malonate
Source: Acta Crystallogr Sect E Struct Rep Online. 2011 Jun 18;67(Pt 7):o1688. doi: 10.1107/S1600536811022525 (PMC3151827; doi:10.1107/S1600536811022525)
Supplement: Supplementary file 2 [file e-67-o1688-Isup2.hkl]

#
# h,k,l, Fc-squared, Fo-squared, sigma(Fo-squared) and status flag
#
data_I
_shelx_title ' DHY2 in Pbca'
_shelx_refln_list_code          4
_shelx_F_calc_maximum      303.35
_exptl_crystal_F_000      1584.00
_reflns_d_resolution_high  0.8171
 
loop_
 _symmetry_equiv_pos_as_xyz
 'x, y, z'
 '-x+1/2, -y, z+1/2'
 '-x, y+1/2, -z+1/2'
 'x+1/2, -y+1/2, -z'
 '-x, -y, -z'
 'x-1/2, y, -z-1/2'
 'x, -y-1/2, z-1/2'
 '-x-1/2, y-1/2, z'
 
_cell_length_a     8.1680
_cell_length_b    16.4046
_cell_length_c    28.8651
_cell_angle_alpha  90.000
_cell_angle_beta   90.000
_cell_angle_gamma  90.000
 
_shelx_F_squared_multiplier     1.000
 
loop_
 _refln_index_h
 _refln_index_k
 _refln_index_l
 _refln_F_squared_calc
 _refln_F_squared_meas
 _refln_F_squared_sigma
 _refln_observed_status
   2   0   0    14067.69    14426.77    328.36 o
   4   0   0     6193.23     6851.42     98.89 o
   6   0   0       37.77       62.45     10.40 o
   8   0   0      463.10      300.27     27.62 o
   2   1   0    30882.84    31136.69    483.13 o
   4   1   0      909.46     1073.20     24.69 o
   6   1   0       89.74       71.03      6.74 o
   8   1   0       39.20       28.53     11.41 o
   0   2   0    17079.64    16093.67   2208.41 o
   2   2   0     1132.31     1356.27     20.55 o
   4   2   0      818.47      861.68     14.44 o
   6   2   0      225.22      220.60      9.62 o
   8   2   0     1031.35     1011.78     30.64 o
   2   3   0        1.35       22.00     12.91 o
   4   3   0     3136.91     3221.94     48.03 o
   6   3   0      512.81      506.37     13.11 o
   8   3   0      140.17      133.41     14.46 o
   0   4   0    12091.21    14311.30    405.23 o
   2   4   0     3431.15     3455.67     46.29 o
   4   4   0       37.23       37.52      7.79 o
   6   4   0      574.40      474.77     15.34 o
   8   4   0      530.61      431.09     20.33 o
   2   5   0     1680.32     1551.52     29.96 o
   4   5   0      384.13      366.08     17.70 o
   6   5   0     3244.01     3306.10     50.23 o
   8   5   0       21.15        8.85     17.26 o
   0   6   0     4732.16     4784.90    178.89 o
   2   6   0     1776.92     1653.27     23.12 o
   4   6   0        7.26       20.82      4.15 o
   6   6   0      537.94      491.85     27.05 o
   8   6   0       34.80       33.52     18.99 o
   2   7   0     8064.63     8131.12    138.76 o
   4   7   0       28.93       13.32      4.79 o
   6   7   0       70.13       90.90     16.87 o
   8   7   0      187.04      220.14     30.74 o
   0   8   0      723.95      404.95     20.09 o
   2   8   0     3101.69     3297.77     78.99 o
   4   8   0       97.56       96.39      7.67 o
   6   8   0     2579.75     2462.70     53.26 o
   8   8   0       22.18       11.70     19.23 o
   2   9   0       53.77       63.84      7.57 o
   4   9   0     1465.62     1396.56     29.38 o
   6   9   0     1948.07     1894.75     42.22 o
   8   9   0       20.11       16.72     20.64 o
   0  10   0      606.63      613.77     17.54 o
   2  10   0     1081.89     1114.50     25.38 o
   4  10   0      170.71      144.43     12.52 o
   6  10   0     1336.27     1261.28     33.76 o
   8  10   0      286.80      250.36     51.83 o
   2  11   0      171.72      159.16     11.39 o
   4  11   0     2045.67     1823.96     40.11 o
   6  11   0       55.25       63.13     13.74 o
   8  11   0        5.06       25.47     34.26 o
   0  12   0     3793.48     3923.18     76.25 o
   2  12   0       11.57       11.80      7.36 o
   4  12   0      391.07      402.43     23.16 o
   6  12   0      910.61      863.69     33.52 o
   8  12   0      124.79      130.01     46.56 o
   2  13   0       20.16       10.48      7.96 o
   4  13   0      437.73      390.95     21.14 o
   6  13   0       82.58       67.98     16.63 o
   0  14   0    13842.46    13042.44    260.00 o
   2  14   0       14.76       24.08      9.18 o
   4  14   0        0.37       -3.96     10.07 o
   6  14   0       75.05       54.79     17.44 o
   2  15   0     1829.57     1708.65     36.46 o
   4  15   0      331.73      266.98     23.03 o
   6  15   0       79.51       99.82     20.13 o
   0  16   0        1.80       -5.86     12.15 o
   2  16   0      202.35      201.79     16.69 o
   4  16   0        0.55        2.66     12.87 o
   6  16   0        7.35        9.66     33.38 o
   2  17   0        0.40       14.24     10.78 o
   4  17   0      152.69      150.47     21.36 o
   0  18   0      766.54     1075.99     74.36 o
   2  18   0       13.85       14.81     11.67 o
   4  18   0       23.76       26.49     16.27 o
   2  19   0       29.47       35.13     13.49 o
   0  20   0        1.65        8.96     20.39 o
   1   1   1       51.18       51.35      1.71 o
   2   1   1     5121.18     5201.21     51.48 o
   3   1   1    20502.29    21068.06    189.70 o
   4   1   1    13660.57    14862.22    127.91 o
   5   1   1      197.45      173.01     16.38 o
   6   1   1      170.97      123.70      5.56 o
   7   1   1     2054.15     2010.01     48.06 o
   8   1   1       29.02       33.18      7.67 o
   9   1   1       57.00       63.73      9.45 o
   0   2   1     5440.04     5637.90    206.17 o
   1   2   1     2077.39     2252.86     20.46 o
   2   2   1      185.02      201.21      3.97 o
   3   2   1     1093.18     1118.88     12.53 o
   4   2   1     4052.88     4402.68     50.50 o
   5   2   1       97.46      106.82      5.02 o
   6   2   1     1406.41     1453.46     20.57 o
   7   2   1       19.87       20.52      6.18 o
   8   2   1      173.73      193.60     11.62 o
   9   2   1       79.86       65.33      9.53 o
   1   3   1      454.28      406.66      9.33 o
   2   3   1     3459.80     3232.39     29.50 o
   3   3   1      615.15      633.30      9.91 o
   4   3   1        8.58        1.43      2.89 o
   5   3   1       90.26       88.39      4.44 o
   6   3   1       26.35       28.47      4.09 o
   7   3   1      123.63      126.32      8.19 o
   8   3   1        8.99        3.15      6.93 o
   9   3   1      102.66      104.64     12.19 o
   0   4   1     1093.12      767.86     16.53 o
   1   4   1     3396.21     3657.83     32.07 o
   2   4   1     9159.99     9546.23     94.01 o
   3   4   1     2802.13     2863.16     32.82 o
   4   4   1      989.20      886.44     11.34 o
   5   4   1        1.79        2.39      2.97 o
   6   4   1       83.94       81.16      4.74 o
   7   4   1       18.75       21.17      5.53 o
   8   4   1       10.12       20.76      6.91 o
   9   4   1        1.94       10.98     11.75 o
   1   5   1      122.92      138.24      4.06 o
   2   5   1     2106.38     1930.16     23.79 o
   3   5   1     1247.56     1237.01     14.33 o
   4   5   1        2.55       17.37      3.47 o
   5   5   1      270.56      263.15      8.44 o
   6   5   1        2.76        7.35      4.56 o
   7   5   1       20.70       13.53      6.51 o
   8   5   1      150.42      137.94     17.19 o
   9   5   1      109.64      119.55     18.55 o
   0   6   1      397.69      322.05      8.62 o
   1   6   1      664.76      702.32     10.69 o
   2   6   1       35.10       24.56      2.18 o
   3   6   1     3820.32     3856.26     46.18 o
   4   6   1        0.02       -2.41      2.48 o
   5   6   1     2453.48     2378.84     21.24 o
   6   6   1     1246.83     1197.98     20.06 o
   7   6   1       11.98       -0.28      8.03 o
   8   6   1      368.33      415.65     26.17 o
   9   6   1        0.07       -6.34     12.12 o
   1   7   1     2628.22     2732.55     32.65 o
   2   7   1     1550.01     1573.24     31.62 o
   3   7   1      446.70      514.31      8.12 o
   4   7   1        1.63        1.04      3.07 o
   5   7   1        9.06        9.30      4.97 o
   6   7   1       66.71       72.30      8.07 o
   7   7   1       31.20       33.83     11.11 o
   8   7   1        7.07        1.11     12.05 o
   9   7   1       19.13       29.07     16.00 o
   0   8   1     2381.45     2445.39     48.68 o
   1   8   1      712.94      744.89     12.19 o
   2   8   1       16.95       -2.92      3.06 o
   3   8   1     1373.53     1345.27     18.70 o
   4   8   1     1302.97     1313.34     20.94 o
   5   8   1     2476.57     2431.66     32.01 o
   6   8   1      144.98      172.17     11.49 o
   7   8   1      135.18      126.89     25.47 o
   8   8   1       64.30       56.50     15.88 o
   9   8   1       26.46       29.53     16.74 o
   1   9   1      683.98      661.30     12.19 o
   2   9   1        1.13        4.30      3.75 o
   3   9   1      453.60      492.34     10.50 o
   4   9   1       45.24       49.85      4.93 o
   5   9   1        2.22       -0.59      5.40 o
   6   9   1       62.49       65.93      8.50 o
   7   9   1        6.47      -16.11     16.11 o
   8   9   1       13.08        3.99     13.36 o
   0  10   1      999.48      997.16     22.19 o
   1  10   1      231.34      305.71      7.96 o
   2  10   1     3691.37     3798.13     46.48 o
   3  10   1     1463.44     1405.39     22.01 o
   4  10   1      508.51      446.52     13.71 o
   5  10   1      133.10      127.82      8.52 o
   6  10   1      105.94      109.48     10.37 o
   7  10   1       25.83        7.02     16.18 o
   8  10   1        3.92      -18.53     20.18 o
   1  11   1      683.72      713.79     11.56 o
   2  11   1      325.46      397.99     10.32 o
   3  11   1        4.83       -1.42      4.82 o
   4  11   1      116.68      120.06     10.40 o
   5  11   1      256.68      266.55     13.60 o
   6  11   1       59.63       52.77      9.76 o
   7  11   1      156.89      201.54     26.08 o
   8  11   1       23.33       67.44     27.51 o
   0  12   1      161.69      121.71      7.05 o
   1  12   1      201.44      220.87      7.88 o
   2  12   1       12.98        8.26      4.66 o
   3  12   1      214.35      219.49     10.81 o
   4  12   1      160.25      198.45     12.02 o
   5  12   1        0.47        0.51      7.80 o
   6  12   1      163.65      156.33     13.10 o
   7  12   1       65.55       83.79     22.89 o
   1  13   1      197.54      195.06      7.69 o
   2  13   1     1034.66     1056.70     16.46 o
   3  13   1      966.63      892.24     19.04 o
   4  13   1      281.54      276.68     14.08 o
   5  13   1      179.05      172.32     12.98 o
   6  13   1       58.64       57.29     11.47 o
   7  13   1      513.26      567.75     40.49 o
   0  14   1       86.34       94.11      9.45 o
   1  14   1     3943.35     3998.03     54.19 o
   2  14   1       65.41       38.68      7.00 o
   3  14   1      170.82      154.30     10.32 o
   4  14   1       22.98       21.55      8.79 o
   5  14   1        0.33       -8.16      8.16 o
   6  14   1       77.48       70.50     12.85 o
   7  14   1        8.38       20.81     20.43 o
   1  15   1        0.76       32.28      6.91 o
   2  15   1       23.06       27.82      7.98 o
   3  15   1      757.31      735.20     16.77 o
   4  15   1       95.60       89.71     12.37 o
   5  15   1        3.01       -4.49      8.93 o
   6  15   1       36.52       38.07     12.17 o
   0  16   1        9.36       -1.97      8.36 o
   1  16   1      478.11      471.33     15.79 o
   2  16   1      255.26      223.43     12.44 o
   3  16   1       35.77       24.30      8.03 o
   4  16   1       57.57       43.27     10.79 o
   5  16   1        0.15       -9.26      9.26 o
   6  16   1        2.69       -6.81     17.06 o
   1  17   1       90.48      112.93     10.11 o
   2  17   1       20.28       23.82      7.94 o
   3  17   1       63.48       60.39      9.68 o
   4  17   1       20.60       18.54     10.64 o
   5  17   1       13.03        3.47     10.64 o
   0  18   1      216.21      253.15     19.68 o
   1  18   1      156.43      153.71     11.19 o
   2  18   1        0.68       -4.68      7.57 o
   3  18   1        3.27       11.20      9.34 o
   4  18   1       30.44       37.88     12.15 o
   1  19   1      164.28      218.18     13.79 o
   2  19   1       89.13      133.97     13.03 o
   3  19   1       20.34       24.11     10.99 o
   0  20   1        6.91       26.86     15.65 o
   1   0   2    27923.96    27016.42    449.40 o
   2   0   2    15130.74    15390.05    152.93 o
   3   0   2      156.85       83.85     10.17 o
   4   0   2     1259.06     1216.35    113.22 o
   5   0   2    10458.41    10571.92     87.14 o
   6   0   2      561.71      589.81     18.53 o
   7   0   2      233.16      178.95     14.69 o
   8   0   2       63.45       69.97     12.53 o
   9   0   2        2.00        0.81     10.65 o
   1   1   2     1189.15     1231.23     10.88 o
   2   1   2     4749.37     4772.62     43.09 o
   3   1   2      807.94      726.53     10.41 o
   4   1   2     1761.97     2012.59     21.39 o
   5   1   2       70.98       71.24      4.93 o
   6   1   2        0.83        2.72      3.28 o
   7   1   2      217.90      207.88     11.02 o
   8   1   2       28.56       28.29      7.45 o
   9   1   2        5.79       -4.06      7.16 o
   0   2   2    20544.05    21422.23    226.72 o
   1   2   2     1042.65      955.97      7.29 o
   2   2   2      321.70      326.20      5.21 o
   3   2   2     3055.96     2969.56     28.90 o
   4   2   2      547.42      527.29      7.40 o
   5   2   2     2673.98     2691.61     24.56 o
   6   2   2       41.64       43.26      4.42 o
   7   2   2      358.14      346.17     12.37 o
   8   2   2        0.16        2.56      6.71 o
   9   2   2       13.38       20.43      8.05 o
   1   3   2     3223.60     3228.80     29.60 o
   2   3   2        6.83        7.11      2.03 o
   3   3   2       52.82       41.26      3.16 o
   4   3   2     2283.77     2354.32     26.09 o
   5   3   2     1485.41     1516.07     19.38 o
   6   3   2        2.20       -1.82      3.23 o
   7   3   2      822.28      732.10     17.72 o
   8   3   2       17.14       16.27      7.15 o
   9   3   2      271.54      268.59     15.90 o
   0   4   2     1850.66     1596.67     28.24 o
   1   4   2       37.50       60.75      2.36 o
   2   4   2     4593.67     4530.71     47.76 o
   3   4   2      122.76      119.05      4.94 o
   4   4   2       27.89       29.21      3.68 o
   5   4   2      744.81      708.22     12.91 o
   6   4   2      107.44      107.42      5.16 o
   7   4   2      568.08      564.21     13.83 o
   8   4   2       14.33        2.21      6.86 o
   9   4   2        0.82        2.67     11.16 o
   1   5   2    10559.19    10783.07    116.71 o
   2   5   2        5.06        4.19      1.84 o
   3   5   2      467.41      451.56      7.78 o
   4   5   2       31.10       39.55      4.47 o
   5   5   2      115.13      114.03      6.75 o
   6   5   2       26.08       21.54      5.63 o
   7   5   2      328.14      348.73     13.45 o
   8   5   2       46.16       43.12     10.36 o
   9   5   2      308.31      328.26     25.01 o
   0   6   2      574.73      640.76     10.48 o
   1   6   2      482.33      461.13      8.88 o
   2   6   2      361.00      347.66      6.40 o
   3   6   2      622.66      580.83      8.60 o
   4   6   2     1250.60     1275.61     15.15 o
   5   6   2      659.87      606.98     13.21 o
   6   6   2        1.91        2.40      6.33 o
   7   6   2       11.67       10.89      6.69 o
   8   6   2        0.40       12.54     12.88 o
   9   6   2        0.51        1.62     12.43 o
   1   7   2    19785.24    20754.31    250.25 o
   2   7   2        6.59       -1.89      1.89 o
   3   7   2      153.62      145.56      5.24 o
   4   7   2     1245.58     1325.08     14.46 o
   5   7   2      928.45      966.67     23.45 o
   6   7   2     1095.30     1032.89     20.48 o
   7   7   2      130.35      108.48     15.85 o
   8   7   2        7.19       14.91     12.99 o
   9   7   2      353.98      406.77     28.65 o
   0   8   2      792.34      601.03     11.93 o
   1   8   2      952.60     1052.90     11.70 o
   2   8   2     2674.80     2943.59     39.01 o
   3   8   2     1477.13     1667.38     25.52 o
   4   8   2      984.96     1002.57     12.41 o
   5   8   2     1283.92     1159.80     20.02 o
   6   8   2      185.54      189.66     12.27 o
   7   8   2      249.52      245.09     30.42 o
   8   8   2       38.96       16.77     13.84 o
   9   8   2       36.95       46.99     17.86 o
   1   9   2     4808.00     5131.36     56.53 o
   2   9   2      444.05      393.97      9.19 o
   3   9   2       21.81       19.10      3.83 o
   4   9   2      420.39      442.38     10.84 o
   5   9   2        2.57        2.00      5.32 o
   6   9   2      121.78      125.40     12.96 o
   7   9   2       78.34       73.56     23.58 o
   8   9   2       11.05       18.61     13.69 o
   0  10   2      277.97      311.32     10.05 o
   1  10   2     1547.25     1592.70     22.15 o
   2  10   2      794.89      759.53     12.75 o
   3  10   2       94.97       95.84      6.23 o
   4  10   2       22.59       21.29      5.37 o
   5  10   2      480.56      446.16     13.97 o
   6  10   2       11.57       -7.40      7.40 o
   7  10   2       62.63       56.31     19.18 o
   8  10   2       18.14       13.79     22.96 o
   1  11   2     1177.97     1089.96     15.37 o
   2  11   2        0.30        1.71      4.30 o
   3  11   2      459.65      386.53     15.48 o
   4  11   2      116.42      108.67      9.84 o
   5  11   2       84.26       81.43     10.30 o
   6  11   2       43.56       22.06      9.18 o
   7  11   2       21.17       21.99     18.40 o
   8  11   2        0.17      -14.59     20.75 o
   0  12   2     3408.74     3245.19     48.99 o
   1  12   2        2.75        7.29      4.31 o
   2  12   2      170.88      185.39      7.98 o
   3  12   2      592.16      610.35     16.43 o
   4  12   2       17.17       18.93      7.48 o
   5  12   2      686.24      607.66     19.19 o
   6  12   2       11.91       -3.37      8.48 o
   7  12   2        6.72       11.67     20.02 o
   1  13   2       22.01       33.05      5.49 o
   2  13   2      481.07      466.36     12.20 o
   3  13   2       16.19       23.79      7.73 o
   4  13   2      176.97      158.31     11.36 o
   5  13   2      339.65      299.78     15.69 o
   6  13   2       21.32       10.61      9.97 o
   7  13   2      186.13      202.72     29.02 o
   0  14   2      359.86      434.28     14.46 o
   1  14   2        2.13        2.57      5.69 o
   2  14   2        0.37        6.87      6.54 o
   3  14   2        8.24       13.88      7.25 o
   4  14   2      133.51      103.70     10.78 o
   5  14   2      462.12      447.07     18.84 o
   6  14   2       10.11        4.69      9.85 o
   7  14   2        5.12       -6.40     17.47 o
   1  15   2        9.74       10.70      6.53 o
   2  15   2       15.90       13.69      7.63 o
   3  15   2      118.39      116.68     10.36 o
   4  15   2        0.36        6.98      8.87 o
   5  15   2       64.23       42.51     10.71 o
   6  15   2       12.36       -3.27     10.13 o
   0  16   2      324.13      351.86     19.30 o
   1  16   2       35.57       28.52      7.79 o
   2  16   2        1.85        5.60      7.14 o
   3  16   2       31.38       40.45      9.00 o
   4  16   2       34.27       38.24     11.27 o
   5  16   2      178.64      200.85     15.81 o
   1  17   2       35.48       33.41      8.11 o
   2  17   2        2.65       13.08      7.68 o
   3  17   2        5.35       -8.31      8.31 o
   4  17   2        1.51       -1.46      9.95 o
   5  17   2       19.10       17.47     11.17 o
   0  18   2       14.88       30.60     13.06 o
   1  18   2       83.34      104.64     10.18 o
   2  18   2        1.30        2.78      8.23 o
   3  18   2      220.79      219.32     15.37 o
   4  18   2        3.76        7.82     10.86 o
   1  19   2       90.29      120.13     11.85 o
   2  19   2        0.68        8.30      8.74 o
   3  19   2       75.79       77.08     15.78 o
   0  20   2        8.35       17.94     17.63 o
   1   1   3     9666.81     9780.02     62.55 o
   2   1   3    32657.85    32741.16    258.47 o
   3   1   3      160.49      207.64      4.10 o
   4   1   3     2373.35     2422.60     25.12 o
   5   1   3        4.60        6.62      3.03 o
   6   1   3      476.23      397.23     20.72 o
   7   1   3        1.64        0.39      5.90 o
   8   1   3       18.49       16.22      7.27 o
   9   1   3       83.73      107.39     10.99 o
   0   2   3    23340.81    25395.30    399.77 o
   1   2   3     5035.64     5232.38     36.96 o
   2   2   3       70.25       61.15      2.62 o
   3   2   3     4213.02     3985.42     51.11 o
   4   2   3       35.33       23.75      2.74 o
   5   2   3       82.67       96.21      4.69 o
   6   2   3      213.08      184.02      8.07 o
   7   2   3        1.78        8.05      5.70 o
   8   2   3        1.41       -2.19      6.54 o
   9   2   3        0.79        4.24      7.57 o
   1   3   3      181.47      164.17      3.05 o
   2   3   3     2903.00     2676.56     22.25 o
   3   3   3      436.84      420.03      6.93 o
   4   3   3      726.65      749.15     11.00 o
   5   3   3       35.07       51.16      3.95 o
   6   3   3      148.59      147.54      6.26 o
   7   3   3        8.27        3.52      5.53 o
   8   3   3        6.97        6.81      6.72 o
   9   3   3        0.11        7.92      8.88 o
   0   4   3    21839.90    21831.73    352.77 o
   1   4   3      547.27      578.42     10.39 o
   2   4   3     9058.65     8845.44     91.49 o
   3   4   3        0.35        4.78      2.69 o
   4   4   3      302.68      289.09      7.74 o
   5   4   3       49.12       49.70      5.28 o
   6   4   3       72.71       94.37      5.53 o
   7   4   3       68.62       68.95      7.42 o
   8   4   3      141.35      175.66     11.27 o
   9   4   3        8.19       14.57     11.82 o
   1   5   3     1326.34     1295.41     15.46 o
   2   5   3        5.31        3.41      1.87 o
   3   5   3      633.49      613.81      7.74 o
   4   5   3        1.18        1.04      3.26 o
   5   5   3       90.69       85.79      6.23 o
   6   5   3      166.02      176.69      9.18 o
   7   5   3      455.90      418.21     15.64 o
   8   5   3      138.78      145.56     12.98 o
   9   5   3       38.44       30.11     14.42 o
   0   6   3      254.76      272.93      7.25 o
   1   6   3     4280.35     4557.21     44.86 o
   2   6   3     1239.98     1645.00     24.81 o
   3   6   3       59.71       87.33      4.17 o
   4   6   3     2022.21     2091.32     23.40 o
   5   6   3     3666.32     3630.58     34.58 o
   6   6   3      439.17      416.47     15.39 o
   7   6   3       24.57       23.73      7.50 o
   8   6   3      777.65      767.16     32.98 o
   9   6   3       12.87       34.12     15.32 o
   1   7   3      476.77      472.00      8.16 o
   2   7   3     2541.43     2669.20     40.30 o
   3   7   3        8.91       -0.41      2.97 o
   4   7   3      257.76      256.98      7.48 o
   5   7   3      470.62      497.87     13.11 o
   6   7   3       39.14       44.41      8.31 o
   7   7   3        2.06        1.66      7.25 o
   8   7   3        0.56        2.59     12.18 o
   9   7   3       19.66       19.50     14.69 o
   0   8   3      523.11      382.77      9.98 o
   1   8   3      953.59     1202.18     16.89 o
   2   8   3      441.00      453.06      8.28 o
   3   8   3      224.09      293.41      6.65 o
   4   8   3     1217.31     1245.07     16.27 o
   5   8   3     1910.10     1850.09     25.46 o
   6   8   3     1901.01     1774.26     27.39 o
   7   8   3        0.32        0.90      9.58 o
   8   8   3      480.64      497.96     29.31 o
   9   8   3       24.67       41.51     16.93 o
   1   9   3       14.50        6.19      3.85 o
   2   9   3      394.50      376.70      9.07 o
   3   9   3       98.62       76.24      5.11 o
   4   9   3       25.84       31.47      4.63 o
   5   9   3      151.06      160.30      8.60 o
   6   9   3       50.73       52.80     11.27 o
   7   9   3       78.38       74.90     19.28 o
   8   9   3        1.91        9.34     12.70 o
   0  10   3     2936.62     2695.39     37.54 o
   1  10   3       67.10       88.11      5.72 o
   2  10   3     1354.55     1280.90     19.50 o
   3  10   3        9.09       -0.41      4.01 o
   4  10   3      257.02      226.98      8.72 o
   5  10   3       49.02       44.08      8.56 o
   6  10   3      571.39      532.23     17.72 o
   7  10   3       13.15       10.45     16.55 o
   8  10   3      111.05      147.14     31.36 o
   1  11   3       21.32       22.96      4.65 o
   2  11   3     1556.65     1537.57     20.60 o
   3  11   3       88.59       57.00      9.06 o
   4  11   3      402.72      409.10     14.09 o
   5  11   3      693.71      672.12     20.00 o
   6  11   3        0.04       -7.28      8.08 o
   7  11   3       41.87       39.01     19.34 o
   8  11   3       26.71       16.05     23.14 o
   0  12   3      306.37      335.00     13.70 o
   1  12   3      392.60      406.82     10.15 o
   2  12   3      497.69      424.13     10.85 o
   3  12   3        0.35       -4.04      6.08 o
   4  12   3       23.07       21.70      7.48 o
   5  12   3       12.33       11.18      8.79 o
   6  12   3        2.01        3.32      8.87 o
   7  12   3        4.19        6.50     17.85 o
   1  13   3        0.02        5.40      4.96 o
   2  13   3     2046.52     1950.21     24.17 o
   3  13   3      207.57      216.22     11.46 o
   4  13   3      276.43      278.51     13.76 o
   5  13   3      149.10      125.62     11.91 o
   6  13   3       22.14       15.14      9.30 o
   7  13   3       77.30       87.21     23.47 o
   0  14   3      246.89      299.67     12.83 o
   1  14   3        2.93       -3.00      5.70 o
   2  14   3       75.04       81.60      8.36 o
   3  14   3      147.89      171.83     11.11 o
   4  14   3      255.64      252.35     13.69 o
   5  14   3       21.73       27.38      9.84 o
   6  14   3       44.07       39.10     10.71 o
   7  14   3        0.23       -4.98     17.92 o
   1  15   3      201.10      196.72      9.92 o
   2  15   3      591.68      600.38     16.94 o
   3  15   3        8.61       10.35      8.22 o
   4  15   3      131.30      145.76     12.34 o
   5  15   3       56.68       51.19     11.19 o
   6  15   3      101.69       83.84     15.17 o
   0  16   3       12.78        8.10      8.98 o
   1  16   3       50.05       80.78      9.13 o
   2  16   3       71.28       82.66      9.64 o
   3  16   3       81.77       80.02     10.08 o
   4  16   3       51.21       57.31     11.10 o
   5  16   3        3.32        4.17      9.88 o
   1  17   3      122.01      131.92     10.53 o
   2  17   3       55.35       77.32      9.84 o
   3  17   3        5.35       12.41      9.05 o
   4  17   3       61.18       44.92     10.83 o
   5  17   3       39.79       25.89     11.57 o
   0  18   3      173.01      190.60     17.76 o
   1  18   3       57.35       60.68      9.49 o
   2  18   3        9.44       21.16      8.92 o
   3  18   3        2.80        0.30      9.12 o
   4  18   3       13.18        6.21      9.77 o
   1  19   3       91.73      132.92     12.91 o
   2  19   3      100.46       98.42     12.25 o
   3  19   3       11.70       22.26     13.69 o
   0   0   4    44090.47    43334.71    558.27 o
   1   0   4    27626.02    27971.02    186.34 o
   2   0   4    51085.21    51471.30    411.57 o
   3   0   4      260.24      258.74     23.50 o
   4   0   4      287.30      358.53     11.25 o
   5   0   4     5328.55     4136.11    445.83 o
   6   0   4        0.34        1.57      5.02 o
   7   0   4       92.98       88.66     13.82 o
   8   0   4       85.15       93.44     13.46 o
   9   0   4      204.77      240.32     19.57 o
   1   1   4     1442.28     1755.75     12.00 o
   2   1   4      739.13      787.51      7.13 o
   3   1   4     4127.32     4078.34     29.00 o
   4   1   4       18.36       35.82      3.07 o
   5   1   4      454.34      384.36     18.11 o
   6   1   4       47.96       48.09      4.44 o
   7   1   4      196.21      216.25     11.19 o
   8   1   4        2.31       -6.11      6.39 o
   9   1   4       81.99       91.28     10.53 o
   0   2   4    17167.45    17512.01    235.60 o
   1   2   4     5504.50     5347.97     45.69 o
   2   2   4      189.54      137.00      3.25 o
   3   2   4      197.14      192.81      4.32 o
   4   2   4     1278.03     1196.73     12.42 o
   5   2   4      952.85      934.47     12.85 o
   6   2   4      777.84      749.78     12.70 o
   7   2   4       22.01       13.16      6.36 o
   8   2   4      533.26      559.50     17.14 o
   9   2   4       18.69        5.84      7.80 o
   1   3   4    20853.16    21414.46    247.45 o
   2   3   4     5374.39     5335.59     43.10 o
   3   3   4       66.13       78.37      3.28 o
   4   3   4     1291.45     1358.71     15.08 o
   5   3   4      716.07      764.55      9.65 o
   6   3   4     1236.31     1189.82     14.42 o
   7   3   4        6.71        8.81      5.66 o
   8   3   4        7.58       11.96      7.22 o
   9   3   4        1.14        2.93      9.23 o
   0   4   4     4701.11     4555.12     73.66 o
   1   4   4     1577.28     1468.12     16.70 o
   2   4   4       12.98        4.99      1.99 o
   3   4   4     1891.83     1911.22     17.25 o
   4   4   4      131.72      117.86      5.88 o
   5   4   4      661.87      702.12     11.06 o
   6   4   4       13.14       14.25      3.88 o
   7   4   4        4.60        5.72      5.48 o
   8   4   4      343.12      327.68     17.18 o
   9   4   4        0.16       14.39     11.93 o
   1   5   4     2267.53     2208.95     27.27 o
   2   5   4     1710.30     1746.04     18.25 o
   3   5   4      481.86      513.80      7.59 o
   4   5   4     3315.11     3346.61     44.58 o
   5   5   4       71.97       86.71      6.61 o
   6   5   4      213.72      215.68     10.02 o
   7   5   4      113.37      117.66     10.45 o
   8   5   4      129.99      123.79     12.60 o
   9   5   4        0.02       -3.39     11.41 o
   0   6   4     1137.62     1389.05     17.55 o
   1   6   4      514.16      585.79      7.32 o
   2   6   4     1412.03     1385.69     16.57 o
   3   6   4     1429.46     1660.30     26.22 o
   4   6   4     1860.51     1922.38     22.24 o
   5   6   4     3469.59     3309.41     32.85 o
   6   6   4      117.75      102.22     10.26 o
   7   6   4        7.79        5.26      7.46 o
   8   6   4        6.59        7.21     12.37 o
   9   6   4        4.79        2.97     12.91 o
   1   7   4     1238.40     1265.61     16.86 o
   2   7   4        0.29       -1.08      2.28 o
   3   7   4       13.13       10.97      3.09 o
   4   7   4     1512.34     1442.24     17.60 o
   5   7   4      809.21      785.91     16.05 o
   6   7   4       19.27       26.81      8.68 o
   7   7   4      956.67     1034.18     24.09 o
   8   7   4       63.12       70.73     15.70 o
   9   7   4       36.52       40.36     16.56 o
   0   8   4      574.07      505.64     10.09 o
   1   8   4        3.83        1.44      3.13 o
   2   8   4     1110.23     1268.81     18.05 o
   3   8   4      282.44      236.49      7.05 o
   4   8   4       15.04       13.55      4.16 o
   5   8   4      871.88      927.93     14.44 o
   6   8   4     1149.99     1140.23     23.28 o
   7   8   4       40.93       29.82     14.69 o
   8   8   4       39.02       41.76     15.53 o
   9   8   4        0.28      -13.71     13.71 o
   1   9   4     3462.87     3605.52     40.60 o
   2   9   4     1967.53     1935.01     19.74 o
   3   9   4       54.16       76.67      4.61 o
   4   9   4      814.71      811.99     13.31 o
   5   9   4     1598.28     1496.37     20.19 o
   6   9   4      203.49      200.48     18.24 o
   7   9   4        0.77       -8.06      8.06 o
   8   9   4       59.14       66.94     17.51 o
   0  10   4      464.00      546.12     14.38 o
   1  10   4        7.55       -0.24      3.86 o
   2  10   4        0.09       -0.28      4.01 o
   3  10   4      324.85      250.46     19.59 o
   4  10   4      220.34      239.93      9.18 o
   5  10   4       45.56       37.76      8.53 o
   6  10   4      102.99      114.97     11.12 o
   7  10   4       77.38       38.19     17.69 o
   8  10   4      171.74      207.74     34.10 o
   1  11   4      213.31      199.07      7.11 o
   2  11   4      116.33       99.07      6.38 o
   3  11   4       63.46       50.12      6.04 o
   4  11   4      772.11      725.62     16.92 o
   5  11   4       13.97       14.53      8.40 o
   6  11   4      181.97      158.29     12.61 o
   7  11   4      170.77      191.31     27.38 o
   8  11   4       16.06       18.45     22.61 o
   0  12   4      223.11      259.11     12.22 o
   1  12   4      229.88      259.81      8.38 o
   2  12   4      717.31      679.12     13.00 o
   3  12   4        0.99        2.54      6.13 o
   4  12   4      161.98      172.13     10.96 o
   5  12   4      469.32      461.71     18.51 o
   6  12   4      168.47      158.05     12.90 o
   7  12   4        0.78       10.70     17.83 o
   1  13   4       38.75       40.98      5.90 o
   2  13   4       35.91       31.50      6.82 o
   3  13   4        6.73       -2.34      6.65 o
   4  13   4      623.99      527.50     17.26 o
   5  13   4      122.52      136.54     13.16 o
   6  13   4       37.73       34.34     10.15 o
   7  13   4       22.45       29.20     20.93 o
   0  14   4      884.02      992.16     28.60 o
   1  14   4     2148.54     2092.19     30.25 o
   2  14   4     1096.08     1070.36     19.14 o
   3  14   4      112.16      111.18      9.93 o
   4  14   4       82.83       86.66     10.43 o
   5  14   4      532.36      495.24     20.91 o
   6  14   4        0.20        6.97      9.82 o
   7  14   4       26.23       -1.56     23.58 o
   1  15   4     1019.58     1096.49     18.59 o
   2  15   4      115.52      118.30      9.97 o
   3  15   4      452.67      443.30     16.91 o
   4  15   4       88.34       88.05     11.65 o
   5  15   4       85.50       97.17     12.56 o
   6  15   4        0.89      -10.93     11.33 o
   0  16   4      720.88      702.18     22.39 o
   1  16   4      516.23      548.01     16.11 o
   2  16   4       14.00       17.08      7.53 o
   3  16   4        1.03       -6.23      7.92 o
   4  16   4       17.54       13.14      9.24 o
   5  16   4       41.76       39.45     11.16 o
   1  17   4        8.68        8.62      7.28 o
   2  17   4      144.33      169.23     13.48 o
   3  17   4        6.25        0.72      8.50 o
   4  17   4       50.79       52.89     11.58 o
   5  17   4       43.02       38.95     12.30 o
   0  18   4       51.67       53.24     13.55 o
   1  18   4        2.42        4.63      7.48 o
   2  18   4       11.80       27.69      9.87 o
   3  18   4        6.98       14.42      9.89 o
   4  18   4       15.97       16.81     10.36 o
   1  19   4       14.54       25.23      9.54 o
   2  19   4        8.88        9.96      9.41 o
   3  19   4       22.57       24.92     23.51 o
   1   1   5      322.95      399.90      3.62 o
   2   1   5    23508.06    23989.02    158.03 o
   3   1   5     9363.28     9645.38     78.55 o
   4   1   5     7920.54     8205.38     72.50 o
   5   1   5     2439.36     2401.17     80.88 o
   6   1   5      806.27      739.12     12.16 o
   7   1   5     1686.28     1497.31     25.32 o
   8   1   5       70.13       47.87      8.34 o
   9   1   5      324.07      329.77     15.63 o
   0   2   5    52978.48    53641.57    690.04 o
   1   2   5    12833.20    13358.62    139.25 o
   2   2   5     1481.99     1330.30     23.55 o
   3   2   5      942.79      950.66      8.92 o
   4   2   5       47.61       59.12      3.36 o
   5   2   5     1997.04     1998.31     16.07 o
   6   2   5       48.19       42.26      5.12 o
   7   2   5      451.26      418.52     14.34 o
   8   2   5      279.62      245.74     12.71 o
   9   2   5        0.28        9.20      8.18 o
   1   3   5      234.74      225.56      4.42 o
   2   3   5     1322.17     1258.04      9.71 o
   3   3   5      183.14      185.77      4.61 o
   4   3   5      250.28      263.43      6.44 o
   5   3   5      754.97      783.22      9.72 o
   6   3   5      187.86      195.67      7.33 o
   7   3   5      501.04      502.30     14.20 o
   8   3   5       69.57       74.08      9.59 o
   9   3   5      523.54      577.41     23.01 o
   0   4   5    34596.93    35722.52    561.23 o
   1   4   5        1.78       10.77      3.92 o
   2   4   5     2236.04     2236.01     21.80 o
   3   4   5     4992.35     5368.58     38.63 o
   4   4   5       42.09       48.97      3.51 o
   5   4   5      964.27      954.16     14.30 o
   6   4   5        0.06        1.32      3.61 o
   7   4   5      204.16      229.62     11.00 o
   8   4   5      281.78      264.50     16.33 o
   9   4   5        6.01        6.61      9.53 o
   1   5   5    20617.79    21697.52    263.32 o
   2   5   5      727.52      617.90     14.21 o
   3   5   5     1838.37     1717.84     15.73 o
   4   5   5      116.62      121.06      4.99 o
   5   5   5     1146.65     1135.52     18.54 o
   6   5   5      268.95      252.50     11.16 o
   7   5   5      144.00      155.27     11.42 o
   8   5   5        4.94       18.13      9.00 o
   9   5   5       32.55       40.35     13.65 o
   0   6   5     2357.53     2333.69     42.95 o
   1   6   5     3194.95     3565.32     36.68 o
   2   6   5       12.72       15.90      2.12 o
   3   6   5      867.89      844.93     11.50 o
   4   6   5        0.95        4.04      3.32 o
   5   6   5     1229.74     1161.90     18.81 o
   6   6   5     3011.87     2821.26     36.17 o
   7   6   5       18.17       17.09      8.13 o
   8   6   5       26.39       15.54      9.74 o
   9   6   5       14.65       19.85     14.62 o
   1   7   5     1303.14     1321.50     17.72 o
   2   7   5     1076.38     1057.14     18.73 o
   3   7   5      411.87      436.93      9.52 o
   4   7   5       48.92       42.59      4.42 o
   5   7   5       15.04       10.71      4.47 o
   6   7   5       20.58       39.08      9.39 o
   7   7   5      126.27      135.16     12.28 o
   8   7   5       29.11       30.51     14.17 o
   9   7   5       50.91       64.47     17.57 o
   0   8   5       59.39       38.02      5.29 o
   1   8   5     2626.58     2819.98     32.43 o
   2   8   5        6.19       22.54      3.59 o
   3   8   5     1243.30     1266.58     21.54 o
   4   8   5        1.10       -3.57      3.57 o
   5   8   5     1536.14     1476.12     20.85 o
   6   8   5      263.36      253.76     14.90 o
   7   8   5        4.81       -0.62     11.74 o
   8   8   5       98.20      109.50     18.39 o
   9   8   5        0.04        9.06     15.21 o
   1   9   5     2805.36     3039.92     37.01 o
   2   9   5        3.17        5.83      3.39 o
   3   9   5      404.17      337.71     18.94 o
   4   9   5       26.87       36.86      6.52 o
   5   9   5      188.00      191.76     12.34 o
   6   9   5        1.15       -7.38      9.71 o
   7   9   5       38.08       23.90     10.83 o
   8   9   5      106.72      118.19     19.64 o
   0  10   5     2638.91     2542.35     56.43 o
   1  10   5     2473.09     2463.52     30.63 o
   2  10   5      147.41      127.76      6.04 o
   3  10   5      779.57      716.85     13.73 o
   4  10   5       85.03       84.26      6.99 o
   5  10   5      963.87      828.85     20.81 o
   6  10   5      527.92      465.18     21.61 o
   7  10   5       38.57       54.12     12.53 o
   8  10   5       42.31       57.58     25.38 o
   1  11   5     1350.47     1342.69     15.64 o
   2  11   5      148.57      127.58      6.14 o
   3  11   5        1.94       -4.86      4.86 o
   4  11   5       26.43       28.90      7.25 o
   5  11   5       16.22       10.02      8.40 o
   6  11   5       83.38       89.38     10.87 o
   7  11   5       45.00       47.05     19.68 o
   8  11   5       23.60       37.50     23.86 o
   0  12   5        0.00        3.73      6.25 o
   1  12   5       86.27       67.97      5.68 o
   2  12   5      253.34      289.21     10.33 o
   3  12   5      158.55      164.39      9.96 o
   4  12   5        5.74       15.29      7.27 o
   5  12   5       10.15        9.82      8.73 o
   6  12   5       31.20       20.11      9.18 o
   7  12   5        9.52      -16.76     16.76 o
   1  13   5      433.83      434.52     10.98 o
   2  13   5     1667.12     1573.15     23.61 o
   3  13   5      321.55      305.02     12.88 o
   4  13   5      653.75      614.34     18.38 o
   5  13   5       15.69       18.93      9.46 o
   6  13   5      213.59      216.33     15.16 o
   7  13   5       95.06      104.14     25.83 o
   0  14   5     3572.61     3791.94     69.44 o
   1  14   5       53.50       51.51      6.28 o
   2  14   5      187.35      190.79     10.24 o
   3  14   5       50.66       77.41      9.09 o
   4  14   5      210.06      201.68     13.82 o
   5  14   5        2.62       -5.12      9.43 o
   6  14   5        0.26       -3.67      9.46 o
   7  14   5       10.78       -2.64     22.98 o
   1  15   5       17.82       13.85      6.45 o
   2  15   5      173.57      148.26     11.14 o
   3  15   5      265.39      271.09     14.22 o
   4  15   5       63.58       58.38     10.77 o
   5  15   5        5.10        8.65     10.20 o
   6  15   5       13.07        5.45     12.09 o
   0  16   5       99.11      122.99     12.90 o
   1  16   5       43.08       40.22      8.18 o
   2  16   5      169.17      190.05     12.29 o
   3  16   5       71.91       91.17     11.50 o
   4  16   5        2.15       -1.49      9.04 o
   5  16   5        4.98        6.64     10.75 o
   1  17   5       37.47       49.77      8.65 o
   2  17   5       13.70        5.70      8.86 o
   3  17   5       33.86       19.09      9.35 o
   4  17   5        1.80       -3.37      9.23 o
   5  17   5       46.84       29.87     13.28 o
   0  18   5      216.47      244.70     19.15 o
   1  18   5        8.14       26.26      8.83 o
   2  18   5       50.62       53.30     10.36 o
   3  18   5       38.23       23.72     10.24 o
   4  18   5       10.87       13.74     10.28 o
   1  19   5      163.64      178.18     13.98 o
   2  19   5        0.28        3.45      9.04 o
   0   0   6      238.40      170.42     10.14 o
   1   0   6    70588.09    67746.16    631.16 o
   2   0   6     5229.18     4817.69     35.41 o
   3   0   6      944.03      744.70     14.77 o
   4   0   6    16795.77    17032.38    175.20 o
   5   0   6      146.84      166.16      8.43 o
   6   0   6      644.79      614.54     19.56 o
   7   0   6      148.01      182.60     15.08 o
   8   0   6      587.86      598.47     25.28 o
   9   0   6        2.17        1.71     10.64 o
   1   1   6     2035.03     2246.94     18.72 o
   2   1   6     1494.32     1614.57     13.30 o
   3   1   6      706.68      804.45      8.17 o
   4   1   6     4640.41     4813.22     41.13 o
   5   1   6      129.65      124.57      8.66 o
   6   1   6        6.39        3.87      4.46 o
   7   1   6        5.72       14.33      6.82 o
   8   1   6        6.55        7.95      6.88 o
   9   1   6       44.34       41.69      9.49 o
   0   2   6    18888.56    18865.36    226.22 o
   1   2   6    38091.70    39155.67    298.01 o
   2   2   6      812.07      935.92      9.12 o
   3   2   6      130.06      191.60      4.45 o
   4   2   6        1.91        8.36      3.08 o
   5   2   6      290.25      258.36      7.01 o
   6   2   6       53.73       40.23      5.20 o
   7   2   6       46.52       46.40      7.61 o
   8   2   6       40.06       38.58      8.19 o
   9   2   6        0.74        2.36      7.58 o
   1   3   6     1916.89     2280.63     23.65 o
   2   3   6      586.97      523.67     20.70 o
   3   3   6        4.09        3.07      2.08 o
   4   3   6     2128.98     2295.22     24.77 o
   5   3   6      666.44      710.38     10.01 o
   6   3   6      417.22      397.85     10.64 o
   7   3   6      106.69      113.35      9.61 o
   8   3   6      220.66      230.75     13.31 o
   9   3   6       18.29       21.95     10.59 o
   0   4   6     3462.90     3026.58     55.67 o
   1   4   6       18.53       19.64      2.63 o
   2   4   6     1070.66     1108.74     13.26 o
   3   4   6      807.35      775.80      8.50 o
   4   4   6       42.64       62.36      4.06 o
   5   4   6     1242.94     1263.48     20.92 o
   6   4   6       10.79        4.87      4.38 o
   7   4   6      202.79      214.89     11.03 o
   8   4   6      234.61      259.28     13.60 o
   9   4   6        6.88       10.91     10.17 o
   1   5   6    11914.33    12029.62    136.37 o
   2   5   6     2079.42     2059.49     83.19 o
   3   5   6     1569.21     1570.46     66.80 o
   4   5   6      747.23      761.46     10.35 o
   5   5   6       69.77       64.01      4.95 o
   6   5   6      295.42      289.58      9.53 o
   7   5   6        6.34       12.11      5.91 o
   8   5   6       36.73       34.99     10.34 o
   9   5   6      394.89      416.69     24.75 o
   0   6   6     5328.73     5004.76    102.58 o
   1   6   6      573.15      541.16      9.68 o
   2   6   6     1296.67     1434.29     18.26 o
   3   6   6      204.16      216.34     12.73 o
   4   6   6      558.83      575.09     11.21 o
   5   6   6     3231.23     3097.35     31.94 o
   6   6   6      118.52      145.62     12.04 o
   7   6   6        4.34       12.29      8.20 o
   8   6   6       26.39       39.03     11.05 o
   9   6   6       13.67       21.95     14.97 o
   1   7   6      715.95      773.46     13.48 o
   2   7   6      254.08      434.93      7.87 o
   3   7   6     1321.49     1410.47     15.23 o
   4   7   6      141.06      132.16      7.23 o
   5   7   6        2.14       -3.64      3.64 o
   6   7   6     1104.33     1094.04     25.02 o
   7   7   6      447.79      506.44     19.61 o
   8   7   6       10.44        4.99     12.82 o
   9   7   6      692.43      754.76     43.08 o
   0   8   6     1784.18     2363.20     36.48 o
   1   8   6      853.98      894.71     13.89 o
   2   8   6     1481.53     1524.94     17.63 o
   3   8   6      248.76      235.96      7.65 o
   4   8   6       24.88       24.78      4.73 o
   5   8   6       15.99       23.96      6.57 o
   6   8   6      354.62      388.24     17.97 o
   7   8   6      310.22      255.45     21.29 o
   8   8   6      200.74      214.96     22.35 o
   9   8   6        5.81      -14.06     29.87 o
   1   9   6      688.95      696.55     12.40 o
   2   9   6     1027.38     1053.24     11.47 o
   3   9   6       60.28       52.18      4.84 o
   4   9   6      607.53      576.28     14.60 o
   5   9   6      102.08       95.92      9.69 o
   6   9   6       74.58       73.02      9.81 o
   7   9   6       72.06       82.48     14.08 o
   8   9   6       35.07       27.30     14.69 o
   0  10   6      525.80      483.72     18.03 o
   1  10   6      178.78      204.98      7.18 o
   2  10   6      540.33      569.27     10.17 o
   3  10   6      755.65      773.83     12.44 o
   4  10   6      494.32      478.13     14.57 o
   5  10   6      267.19      235.52     13.76 o
   6  10   6        3.74        2.36      8.43 o
   7  10   6      106.19      138.38     16.01 o
   8  10   6       13.42       12.15     16.54 o
   1  11   6      303.80      275.34      8.35 o
   2  11   6      485.38      543.39     10.59 o
   3  11   6       90.25       74.01      6.71 o
   4  11   6      743.80      712.31     17.89 o
   5  11   6        0.18       -7.36      7.36 o
   6  11   6      176.51      188.26     13.04 o
   7  11   6      114.52      122.96     16.58 o
   8  11   6        0.39       10.35     22.26 o
   0  12   6      385.48      376.77     15.67 o
   1  12   6     1329.00     1217.24     16.12 o
   2  12   6     1108.15     1096.13     15.89 o
   3  12   6      132.30      136.21      9.50 o
   4  12   6      336.24      365.19     14.53 o
   5  12   6      160.87      153.92     13.20 o
   6  12   6       20.69       17.81      9.19 o
   7  12   6        0.51       -7.34     15.97 o
   1  13   6      321.55      295.18      9.04 o
   2  13   6      391.15      412.57     12.20 o
   3  13   6      479.47      419.08     14.17 o
   4  13   6       89.99       91.75     10.49 o
   5  13   6      258.44      207.06     15.07 o
   6  13   6       93.02       85.80     12.33 o
   7  13   6       56.24       52.77     22.43 o
   0  14   6      188.09      178.33     13.64 o
   1  14   6      532.34      578.02     12.13 o
   2  14   6      623.02      668.14     16.05 o
   3  14   6      136.06      161.47     10.86 o
   4  14   6      521.75      517.78     18.95 o
   5  14   6        1.78        3.33      9.60 o
   6  14   6        0.46        1.03     11.18 o
   1  15   6       16.13       18.41      6.75 o
   2  15   6       72.06       72.04      9.49 o
   3  15   6      598.56      542.68     19.88 o
   4  15   6       10.85       14.00      8.98 o
   5  15   6        6.27        7.59     10.27 o
   6  15   6       18.03       10.03     12.96 o
   0  16   6     2666.38     2647.37     65.74 o
   1  16   6      455.44      494.85     15.40 o
   2  16   6      118.14      100.37     11.53 o
   3  16   6        6.44        9.06      8.79 o
   4  16   6       92.63       76.31     12.02 o
   5  16   6       12.45       17.77     11.57 o
   1  17   6        3.48        3.90      7.90 o
   2  17   6        7.86        2.88      8.36 o
   3  17   6       26.17       16.95      9.52 o
   4  17   6       12.03        6.34     10.02 o
   5  17   6        6.63       13.93     19.36 o
   0  18   6       18.47       26.98     13.86 o
   1  18   6       21.27       28.76     10.00 o
   2  18   6        6.63        2.84      8.74 o
   3  18   6      102.07       95.69     12.92 o
   4  18   6       15.90       13.91     15.39 o
   1  19   6      120.77      146.18     14.60 o
   2  19   6       13.31       30.58     10.82 o
   1   1   7       43.15       45.98      4.57 o
   2   1   7      194.62      169.55      3.50 o
   3   1   7      990.83     1093.90     10.44 o
   4   1   7     9101.48     8572.47     49.96 o
   5   1   7      716.81      663.90     13.70 o
   6   1   7      568.19      585.10     12.98 o
   7   1   7      161.15      180.02     10.87 o
   8   1   7        0.16       -2.87      6.51 o
   9   1   7        1.23       -5.89      7.56 o
   0   2   7    92022.00    91023.55    751.24 o
   1   2   7    31674.14    31846.97    206.15 o
   2   2   7     1213.00     1275.98     13.10 o
   3   2   7     1070.28     1206.70     11.78 o
   4   2   7      490.87      541.56     12.64 o
   5   2   7     1507.77     1483.68     14.20 o
   6   2   7       12.11        9.84      4.51 o
   7   2   7      112.90      102.38      9.21 o
   8   2   7       13.58        0.79      6.75 o
   9   2   7        0.01       -5.57      8.06 o
   1   3   7       14.96       13.64      2.37 o
   2   3   7       89.83       81.05      2.92 o
   3   3   7       93.67       83.80      3.45 o
   4   3   7     1928.27     2002.81     22.16 o
   5   3   7      139.31      163.80      6.27 o
   6   3   7      445.89      459.29     11.82 o
   7   3   7      147.39      182.43     11.51 o
   8   3   7       25.52       29.12      8.17 o
   9   3   7        1.46       -6.16      9.10 o
   0   4   7     7535.06     7438.78    143.20 o
   1   4   7      784.80      971.63     16.92 o
   2   4   7     2417.06     2335.74     38.87 o
   3   4   7       11.85        4.58      2.45 o
   4   4   7      321.84      285.98      6.57 o
   5   4   7       97.98      113.20      5.70 o
   6   4   7        0.41       -4.29      4.29 o
   7   4   7       78.41       69.16      8.59 o
   8   4   7      253.48      287.80     14.30 o
   9   4   7        0.14       -7.17     10.48 o
   1   5   7      306.58      382.71      8.45 o
   2   5   7     2131.76     2150.54     31.56 o
   3   5   7      316.83      307.64      7.23 o
   4   5   7      808.58      777.87     12.19 o
   5   5   7       54.78       62.47      5.33 o
   6   5   7       12.62       21.80      5.44 o
   7   5   7      159.80      173.62     10.30 o
   8   5   7        9.44       12.69      9.33 o
   9   5   7       38.05       24.91     15.00 o
   0   6   7     1412.56     1774.43     33.35 o
   1   6   7       69.53       38.39      3.41 o
   2   6   7     5798.40     5982.70     59.17 o
   3   6   7      207.75      262.13      6.83 o
   4   6   7        6.44        1.71      3.35 o
   5   6   7      641.91      586.11     12.05 o
   6   6   7      643.85      630.73     16.23 o
   7   6   7        5.46        6.54      7.77 o
   8   6   7      127.02      132.31     14.73 o
   9   6   7       58.88       68.00     20.72 o
   1   7   7     1121.84     1198.12     16.12 o
   2   7   7       46.48       51.14      3.90 o
   3   7   7        0.28        2.71      3.33 o
   4   7   7       24.17        8.89      4.20 o
   5   7   7        1.00        0.64      4.47 o
   6   7   7        1.85        9.66      6.90 o
   7   7   7      119.27      125.94     12.67 o
   8   7   7       64.28       72.19     12.86 o
   9   7   7        2.93       42.72     20.10 o
   0   8   7     1173.12     1269.76     28.81 o
   1   8   7     2431.45     2558.46     25.00 o
   2   8   7      138.04      111.27      5.10 o
   3   8   7      415.20      400.10      9.40 o
   4   8   7        7.96        7.95      4.40 o
   5   8   7        1.15        0.16      6.22 o
   6   8   7     3449.81     3367.62     52.54 o
   7   8   7      131.08      129.40     17.54 o
   8   8   7      201.46      218.68     22.47 o
   1   9   7       10.53        6.47      3.76 o
   2   9   7       93.66      108.68      5.01 o
   3   9   7     1347.37     1404.58     19.22 o
   4   9   7       50.03       51.66      7.24 o
   5   9   7      131.55      154.54     11.12 o
   6   9   7        1.44       17.32      8.12 o
   7   9   7        1.59       13.62     11.06 o
   8   9   7       10.07        6.22     14.75 o
   0  10   7     3441.40     3949.74     73.89 o
   1  10   7      436.63      495.49     10.14 o
   2  10   7      147.70      121.29      5.31 o
   3  10   7      127.88      129.90      6.32 o
   4  10   7      228.27      216.43     11.11 o
   5  10   7       86.69      103.72     10.62 o
   6  10   7     1079.05     1042.73     20.10 o
   7  10   7        3.12       -4.85     10.92 o
   8  10   7      160.37      176.26     25.55 o
   1  11   7      132.10      133.10      6.45 o
   2  11   7      173.00      192.06      7.19 o
   3  11   7       15.85       16.41      4.91 o
   4  11   7      219.36      196.81     11.27 o
   5  11   7       15.60       -5.57      7.86 o
   6  11   7       88.89       84.95     10.79 o
   7  11   7        0.43      -11.03     11.03 o
   8  11   7        0.02      -15.46     19.84 o
   0  12   7     3452.80     3291.51     74.75 o
   1  12   7       45.57       44.60      5.26 o
   2  12   7      665.91      732.98     14.83 o
   3  12   7        0.00        2.77      5.85 o
   4  12   7       17.92       15.32      8.09 o
   5  12   7        0.27        1.07      8.02 o
   6  12   7       37.06       22.40      9.37 o
   7  12   7       17.85        9.00     13.40 o
   1  13   7       29.36       31.67      5.70 o
   2  13   7      123.89      129.85      7.32 o
   3  13   7      210.36      204.61     11.03 o
   4  13   7     1294.97     1333.21     26.80 o
   5  13   7       54.34       42.90     10.15 o
   6  13   7       56.05       60.02     11.50 o
   7  13   7       76.07       54.12     21.55 o
   0  14   7      663.43      760.90     25.76 o
   1  14   7      505.33      464.56     13.20 o
   2  14   7      323.28      335.19     12.44 o
   3  14   7      213.92      198.54     12.43 o
   4  14   7       13.38       41.80      9.93 o
   5  14   7      271.08      209.61     15.34 o
   6  14   7       34.72       35.14     13.37 o
   1  15   7       56.14       61.08      8.25 o
   2  15   7       28.81       27.56      7.97 o
   3  15   7      141.63      123.44     12.57 o
   4  15   7      645.96      592.08     20.75 o
   5  15   7       13.21       12.91     10.19 o
   6  15   7      205.83      213.71     20.19 o
   0  16   7       21.46       32.12     10.93 o
   1  16   7        0.77        9.39      7.61 o
   2  16   7        6.51        3.61      7.97 o
   3  16   7      112.63      106.50     12.56 o
   4  16   7        0.98        9.40      9.63 o
   5  16   7       27.12        3.89     10.93 o
   1  17   7        4.32       16.60      8.54 o
   2  17   7       16.81       26.09      9.08 o
   3  17   7       40.00       58.82     11.38 o
   4  17   7      142.98      139.66     14.35 o
   0  18   7       30.95       38.64     14.72 o
   1  18   7        1.54        0.93      8.74 o
   2  18   7       61.38       73.55     11.17 o
   3  18   7       51.92       34.98     10.89 o
   1  19   7       24.11       26.66     11.68 o
   2  19   7       60.70       65.00     12.25 o
   0   0   8      262.40      143.93      8.39 o
   1   0   8     1347.48     1483.77     14.44 o
   2   0   8      434.40      268.63      6.01 o
   3   0   8     1458.16     1515.45     27.70 o
   4   0   8     6787.87     6853.57     88.22 o
   5   0   8     1154.57     1172.82     16.12 o
   6   0   8     3178.99     3070.73     46.90 o
   7   0   8      474.85      458.47     21.30 o
   8   0   8      279.75      302.98     19.97 o
   9   0   8        6.11       -1.33     12.50 o
   1   1   8        5.82       23.58      2.68 o
   2   1   8     3054.02     3091.38     22.20 o
   3   1   8      209.86      167.35      4.08 o
   4   1   8     2199.07     2251.68     20.01 o
   5   1   8      380.60      432.93      9.12 o
   6   1   8      198.00      201.96      8.79 o
   7   1   8      463.19      459.57     14.54 o
   8   1   8        4.40       -2.20      6.61 o
   9   1   8       36.21       41.96     10.97 o
   0   2   8     7532.58     7436.68    130.56 o
   1   2   8      768.94      918.11     11.46 o
   2   2   8     3538.36     3626.04     35.49 o
   3   2   8     4083.18     4190.40     34.43 o
   4   2   8      883.58      939.20     11.99 o
   5   2   8      625.97      591.28     10.62 o
   6   2   8      904.09      873.94     14.95 o
   7   2   8       82.48      102.00      9.98 o
   8   2   8       49.98       42.45      9.00 o
   9   2   8       57.76       69.41     12.02 o
   1   3   8     2204.22     1966.98     23.63 o
   2   3   8      277.35      288.67      5.40 o
   3   3   8     1553.66     1508.21     14.44 o
   4   3   8      776.27      765.13     12.70 o
   5   3   8      456.10      530.21      9.00 o
   6   3   8      685.75      677.31     14.05 o
   7   3   8      377.36      393.80     15.32 o
   8   3   8       64.18       75.75     10.03 o
   9   3   8       40.90       59.49     13.63 o
   0   4   8     1243.43     1257.57     36.16 o
   1   4   8       73.03      113.35      5.28 o
   2   4   8      304.93      310.41      5.92 o
   3   4   8      451.05      408.98      7.07 o
   4   4   8        7.34        5.67      2.54 o
   5   4   8     2081.39     2064.09     20.05 o
   6   4   8       62.39       64.18      6.74 o
   7   4   8        0.06       -6.19      6.19 o
   8   4   8        8.22       10.88      7.77 o
   9   4   8        3.22        1.91     10.57 o
   1   5   8      630.41      596.51      9.71 o
   2   5   8     3058.18     3128.35     27.54 o
   3   5   8      481.35      486.67      8.51 o
   4   5   8     1062.27     1099.62     12.78 o
   5   5   8        0.59       -3.70      4.31 o
   6   5   8       46.36       56.84      6.47 o
   7   5   8       52.17       66.64      8.66 o
   8   5   8       40.98       46.38     11.18 o
   9   5   8       86.42       94.47     15.25 o
   0   6   8     3840.83     3893.25     59.35 o
   1   6   8      102.48      127.83      5.05 o
   2   6   8        2.32        8.43      3.04 o
   3   6   8        8.12        1.11      3.19 o
   4   6   8     3298.54     3305.50     47.62 o
   5   6   8      879.33      824.51     14.12 o
   6   6   8       31.63       40.32      7.02 o
   7   6   8        0.23        0.49      6.19 o
   8   6   8        2.51        9.88      9.34 o
   9   6   8       23.38       48.23     20.14 o
   1   7   8     2868.03     3048.17     34.74 o
   2   7   8     2761.59     2891.02     24.30 o
   3   7   8      229.21      274.81      8.10 o
   4   7   8       24.30       19.62      4.04 o
   5   7   8      104.23       95.24      7.99 o
   6   7   8        2.41        3.67      6.74 o
   7   7   8       20.17        5.97      9.05 o
   8   7   8      117.03      138.54     15.08 o
   9   7   8      233.49      250.38     29.60 o
   0   8   8     1220.84     1247.23     22.77 o
   1   8   8     1359.15     1607.21     21.87 o
   2   8   8      451.06      406.00      7.46 o
   3   8   8       84.55       94.32      5.18 o
   4   8   8       11.31       14.22      4.58 o
   5   8   8      311.24      306.49     12.18 o
   6   8   8      317.29      395.93     15.29 o
   7   8   8        3.68        8.95     12.77 o
   8   8   8        1.27       14.26     10.79 o
   1   9   8     6332.82     6316.23     74.92 o
   2   9   8     1309.56     1424.24     16.00 o
   3   9   8       24.61       18.04      4.03 o
   4   9   8      146.93      135.38      9.61 o
   5   9   8      267.53      314.93     14.14 o
   6   9   8      303.97      295.18     14.57 o
   7   9   8      104.97      111.35     15.93 o
   8   9   8      324.14      338.09     32.45 o
   0  10   8      366.28      344.33     15.01 o
   1  10   8       47.77       55.83      4.74 o
   2  10   8      590.55      564.93      8.94 o
   3  10   8        0.44        0.11      3.62 o
   4  10   8       76.22       83.43      8.69 o
   5  10   8      525.38      548.57     18.32 o
   6  10   8      139.70      181.90     12.63 o
   7  10   8       50.47       58.05     14.53 o
   8  10   8        0.57       26.54     23.58 o
   1  11   8      306.25      252.62      8.52 o
   2  11   8      204.86      228.21      7.62 o
   3  11   8        7.45       -1.44      4.47 o
   4  11   8       97.11      104.58      9.70 o
   5  11   8      155.48      125.81     11.63 o
   6  11   8      217.14      218.82     12.46 o
   7  11   8      145.92      187.91     19.64 o
   8  11   8       11.15       -3.17     20.75 o
   0  12   8     1024.56      989.06     22.54 o
   1  12   8      307.82      236.42      9.26 o
   2  12   8      124.72      122.64      6.78 o
   3  12   8      405.86      328.88     10.58 o
   4  12   8      911.51      861.93     21.50 o
   5  12   8       44.99       65.32     10.57 o
   6  12   8      101.64       92.62     11.84 o
   7  12   8       70.17       56.47     15.65 o
   1  13   8        7.86       17.52      5.89 o
   2  13   8       21.82       25.11      5.59 o
   3  13   8       56.21       68.84      8.52 o
   4  13   8      385.93      358.39     17.33 o
   5  13   8       14.55       12.59      9.07 o
   6  13   8        6.35        9.22      9.77 o
   7  13   8        0.37        0.64     13.73 o
   0  14   8       68.16       53.14     10.18 o
   1  14   8       62.08       67.41      7.55 o
   2  14   8      516.25      576.85     16.19 o
   3  14   8      379.11      325.48     16.02 o
   4  14   8      669.72      665.62     23.84 o
   5  14   8       55.65       62.79     11.92 o
   6  14   8      140.55      144.11     17.07 o
   1  15   8       18.13       31.29      7.40 o
   2  15   8      168.69      175.60     12.14 o
   3  15   8       14.51       18.92      9.33 o
   4  15   8        6.47       19.00     10.44 o
   5  15   8        0.08        6.81     10.24 o
   6  15   8       37.47       27.90     13.82 o
   0  16   8       91.98      100.50     14.61 o
   1  16   8      473.91      486.35     17.26 o
   2  16   8       34.05       11.68      8.37 o
   3  16   8       10.42       16.70      9.50 o
   4  16   8       14.15       12.13      9.81 o
   5  16   8      194.56      211.06     17.08 o
   1  17   8       52.69       53.19     10.09 o
   2  17   8      109.20      116.62     11.85 o
   3  17   8       47.34       85.21     12.12 o
   4  17   8        2.28        0.93      9.73 o
   0  18   8       89.87       72.36     16.25 o
   1  18   8       86.51       80.38     11.88 o
   2  18   8        3.62       -1.63      9.08 o
   3  18   8        6.08       13.57     10.00 o
   1  19   8       21.18       33.76     12.38 o
   2  19   8        1.51        4.12     10.53 o
   1   1   9     9194.75     9330.42     66.40 o
   2   1   9     2756.54     2892.94     19.50 o
   3   1   9     1208.63     1174.50     12.94 o
   4   1   9      382.45      384.77      7.35 o
   5   1   9       36.10       45.44      4.47 o
   6   1   9       11.02        7.54      5.01 o
   7   1   9      256.81      235.30     11.03 o
   8   1   9        0.38       -4.61      6.48 o
   9   1   9      163.98      166.25     15.07 o
   0   2   9     8575.31     8064.76     94.05 o
   1   2   9     2603.88     3166.71     29.79 o
   2   2   9     1141.60     1251.77     10.84 o
   3   2   9     1978.24     2062.40     27.80 o
   4   2   9       72.67       88.03      4.43 o
   5   2   9      312.17      304.63      9.32 o
   6   2   9      943.79      970.80     20.01 o
   7   2   9      184.32      177.16     11.93 o
   8   2   9        0.42        3.94      7.53 o
   9   2   9        1.12        3.50      9.64 o
   1   3   9      323.66      254.01      5.62 o
   2   3   9     2957.79     3076.04     19.29 o
   3   3   9       94.20       91.73      3.50 o
   4   3   9       12.26       13.86      3.37 o
   5   3   9      674.76      615.47     12.09 o
   6   3   9      179.95      178.11      8.84 o
   7   3   9     1217.47     1223.35     24.41 o
   8   3   9       21.19        9.46      8.14 o
   9   3   9      433.29      417.91     23.79 o
   0   4   9     1592.68     1774.35     32.68 o
   1   4   9       43.88       85.58      4.49 o
   2   4   9      702.30      768.80      9.14 o
   3   4   9      293.39      229.28      5.02 o
   4   4   9     1261.78     1292.34     15.77 o
   5   4   9     2579.85     2648.49     22.45 o
   6   4   9      268.03      270.68     10.51 o
   7   4   9      207.37      200.53     12.32 o
   8   4   9      264.02      274.33     14.87 o
   9   4   9        5.77       14.10     12.02 o
   1   5   9    18356.90    18840.91    248.34 o
   2   5   9       78.18       65.73      3.89 o
   3   5   9      551.38      567.82      8.12 o
   4   5   9      120.70      113.17      6.03 o
   5   5   9       32.27       29.16      5.40 o
   6   5   9       15.61       24.09      6.18 o
   7   5   9      463.95      462.98     16.32 o
   8   5   9       22.96       37.62     10.81 o
   9   5   9      185.75      203.87     18.96 o
   0   6   9     7307.90     8400.79    135.55 o
   1   6   9      486.57      433.16      9.46 o
   2   6   9     4679.84     4885.18     53.48 o
   3   6   9     1083.74     1049.33     12.04 o
   4   6   9       89.55       81.01      5.40 o
   5   6   9       61.43       63.45      7.13 o
   6   6   9      923.56      940.23     17.63 o
   7   6   9      933.30      972.06     23.76 o
   8   6   9      314.70      310.34     20.66 o
   9   6   9       23.74       19.43     17.04 o
   1   7   9       32.84       41.29      3.60 o
   2   7   9      587.26      620.99     10.78 o
   3   7   9       62.65       84.86      4.85 o
   4   7   9        7.46       10.02      3.70 o
   5   7   9       75.17       65.56      8.04 o
   6   7   9        0.99        1.59      6.56 o
   7   7   9        5.67       13.71      9.44 o
   8   7   9       14.69       10.11     11.78 o
   9   7   9        1.45        6.01     22.04 o
   0   8   9     1913.50     1717.60     31.45 o
   1   8   9     1534.47     1580.42     18.23 o
   2   8   9     1233.21     1319.69     15.32 o
   3   8   9      126.86      110.64      5.67 o
   4   8   9      724.20      637.00     13.27 o
   5   8   9     1875.00     1662.09     41.14 o
   6   8   9        5.38        5.10      8.23 o
   7   8   9      279.10      302.84     20.69 o
   8   8   9       37.92       52.79     14.24 o
   1   9   9     2278.49     2201.15     23.61 o
   2   9   9       83.91       84.00      5.17 o
   3   9   9      265.67      222.64      7.20 o
   4   9   9      196.42      207.78     10.39 o
   5   9   9       36.88       38.64      7.45 o
   6   9   9       68.50       48.98      9.35 o
   7   9   9       38.50        4.45     15.52 o
   8   9   9       23.95       32.59     18.71 o
   0  10   9      569.49      604.41     16.16 o
   1  10   9      126.99      170.80      7.24 o
   2  10   9      211.86      201.84      6.29 o
   3  10   9      150.36      153.04      7.42 o
   4  10   9       32.82       31.93      7.24 o
   5  10   9     2468.62     2338.33     33.42 o
   6  10   9      242.83      257.62     14.74 o
   7  10   9        0.05       11.40     12.98 o
   8  10   9       26.82       48.31     25.47 o
   1  11   9       64.92       86.10      5.94 o
   2  11   9      514.50      524.64      9.87 o
   3  11   9        0.02       -3.73      3.78 o
   4  11   9        6.35       -0.56      6.80 o
   5  11   9        0.03        9.62      8.39 o
   6  11   9        5.42        0.49      8.19 o
   7  11   9      114.64      119.01     17.77 o
   0  12   9      237.08      217.66     14.54 o
   1  12   9      357.36      352.46     10.70 o
   2  12   9      107.92      117.53      7.19 o
   3  12   9       32.70       33.77      5.73 o
   4  12   9        1.01       -2.09      7.76 o
   5  12   9        2.26        2.88      8.47 o
   6  12   9        7.28        8.75      8.13 o
   7  12   9       38.85       43.89     15.44 o
   1  13   9     2072.22     2010.79     22.44 o
   2  13   9      258.20      264.76     10.11 o
   3  13   9      423.51      370.84     15.16 o
   4  13   9        4.87       12.78      9.04 o
   5  13   9        9.89        6.11      8.87 o
   6  13   9       10.64       24.24     10.37 o
   7  13   9        8.20       31.66     15.47 o
   0  14   9      831.06      836.24     35.36 o
   1  14   9        5.66       11.15      6.01 o
   2  14   9        2.78        3.11      7.15 o
   3  14   9      252.13      248.87     13.77 o
   4  14   9       11.97       31.22     10.32 o
   5  14   9      276.09      316.19     17.96 o
   6  14   9        8.04       31.79     13.24 o
   1  15   9      374.14      351.81     13.06 o
   2  15   9       83.25       76.84      9.42 o
   3  15   9        1.00        0.66      8.58 o
   4  15   9      105.36       84.54     13.05 o
   5  15   9       60.88       66.58     12.57 o
   6  15   9        0.23        8.26     12.90 o
   0  16   9       99.72      132.39     15.47 o
   1  16   9        6.15       10.81      8.02 o
   2  16   9        5.63        0.84      7.95 o
   3  16   9        6.61        4.71      9.26 o
   4  16   9       14.92       12.05     10.51 o
   5  16   9       98.57       92.56     14.53 o
   1  17   9       25.29       34.19      9.50 o
   2  17   9        0.26        1.77      8.86 o
   3  17   9      178.45      158.44     14.08 o
   4  17   9       25.59       34.89     12.36 o
   0  18   9       18.01       37.62     15.42 o
   1  18   9       14.89       39.73     11.37 o
   2  18   9       64.56       50.00     11.28 o
   3  18   9       10.87       20.82     10.68 o
   1  19   9      166.49      194.63     19.33 o
   0   0  10    13290.63    12834.19    267.49 o
   1   0  10      215.62      336.94      8.89 o
   2   0  10      416.00      389.58      7.79 o
   3   0  10     1516.23     1461.05     29.37 o
   4   0  10     7055.47     6846.62     67.91 o
   5   0  10     1706.99     1396.81    140.55 o
   6   0  10     2106.56     1937.68     37.59 o
   7   0  10      247.00      285.53     16.86 o
   8   0  10       35.09       23.27     11.21 o
   9   0  10       14.90       -1.23     13.57 o
   1   1  10     6949.11     6723.27     61.27 o
   2   1  10       77.20       65.09      2.97 o
   3   1  10      646.25      762.77     10.71 o
   4   1  10      267.86      338.92      8.25 o
   5   1  10      633.26      630.02      9.58 o
   6   1  10      265.86      245.25     10.20 o
   7   1  10        8.64        9.59      6.84 o
   8   1  10       80.39       62.13      9.83 o
   9   1  10      101.94      116.41     13.94 o
   0   2  10     3407.17     3210.47     34.67 o
   1   2  10     8544.25     8160.60     87.59 o
   2   2  10    11162.27    11187.22     88.81 o
   3   2  10       37.52       33.54      2.70 o
   4   2  10      119.47      135.19      4.78 o
   5   2  10       79.44       91.36      5.23 o
   6   2  10      336.05      375.92     13.49 o
   7   2  10       69.38       73.40      9.10 o
   8   2  10       76.79      109.09     11.31 o
   9   2  10       15.37       11.72     10.28 o
   1   3  10     1324.89     1252.53     14.65 o
   2   3  10      349.58      267.60      6.00 o
   3   3  10      187.94      194.27      5.16 o
   4   3  10     3599.71     3815.68     32.12 o
   5   3  10      138.89      133.60      6.11 o
   6   3  10        0.30       -2.48      5.47 o
   7   3  10       72.28       79.91      9.95 o
   8   3  10        0.65       -7.08      7.33 o
   9   3  10        0.50       10.42     11.96 o
   0   4  10     1799.12     2039.08     27.52 o
   1   4  10       26.05       21.12      3.50 o
   2   4  10      579.19      800.63     10.78 o
   3   4  10     1522.48     1399.54     36.53 o
   4   4  10      435.18      453.15      8.15 o
   5   4  10      552.56      577.61     10.59 o
   6   4  10     2053.75     2013.71     24.26 o
   7   4  10        5.87       12.10      7.47 o
   8   4  10      149.04      179.63     14.01 o
   9   4  10        9.43       22.37     12.47 o
   1   5  10     2971.46     3221.21     39.47 o
   2   5  10       18.50       35.34      3.70 o
   3   5  10     2197.27     2214.53     29.64 o
   4   5  10      907.10      807.08     11.19 o
   5   5  10      205.26      205.80      9.48 o
   6   5  10      617.46      660.80     17.42 o
   7   5  10       24.24       31.21      8.37 o
   8   5  10       50.05       59.69     13.51 o
   9   5  10       32.18       36.40     12.99 o
   0   6  10      505.47      577.38     10.80 o
   1   6  10       36.53       24.09      3.43 o
   2   6  10      414.27      411.16      9.02 o
   3   6  10        0.00       11.83      3.38 o
   4   6  10        3.59        0.38      3.51 o
   5   6  10      810.51      776.05     16.42 o
   6   6  10      656.15      585.09     15.20 o
   7   6  10       54.38       80.41     10.09 o
   8   6  10       56.99       57.25     13.55 o
   9   6  10       15.20       27.57     22.61 o
   1   7  10     2114.16     2185.90     30.71 o
   2   7  10       42.74       50.15      4.59 o
   3   7  10        1.45       -2.33      3.24 o
   4   7  10     2659.39     2630.50     33.57 o
   5   7  10       29.99       16.90      6.73 o
   6   7  10      192.97      197.35     12.48 o
   7   7  10      596.29      620.10     25.01 o
   8   7  10       33.16       36.80     13.46 o
   0   8  10      753.30      806.37     16.60 o
   1   8  10       90.05      119.57      5.92 o
   2   8  10       22.69       28.42      4.66 o
   3   8  10      193.58      206.12      7.71 o
   4   8  10       16.27       20.51      4.48 o
   5   8  10      208.04      206.50     12.02 o
   6   8  10      478.45      445.15     17.80 o
   7   8  10      277.02      313.79     21.38 o
   8   8  10       13.24        5.73     12.11 o
   1   9  10       52.19       52.05      5.18 o
   2   9  10     2406.64     2348.71     24.34 o
   3   9  10      725.83      716.18     10.94 o
   4   9  10     2016.99     2031.86     26.18 o
   5   9  10      104.33      129.28     11.00 o
   6   9  10       43.24       38.76      9.12 o
   7   9  10       20.97       15.86     14.47 o
   8   9  10        5.91       11.12     13.00 o
   0  10  10      637.72      544.95     15.93 o
   1  10  10      143.37      114.56      6.92 o
   2  10  10      185.76      183.72      7.86 o
   3  10  10      321.19      306.39      8.13 o
   4  10  10      405.11      412.40     13.29 o
   5  10  10        4.38       23.34      7.94 o
   6  10  10      649.96      679.73     21.33 o
   7  10  10       93.48      105.96     19.01 o
   8  10  10       20.90       30.68     23.91 o
   1  11  10       52.41       45.82      5.98 o
   2  11  10      323.77      335.31      8.64 o
   3  11  10      118.47      115.81      5.85 o
   4  11  10     1000.71      912.13     21.15 o
   5  11  10       66.34       59.81     10.21 o
   6  11  10      126.41      159.68     13.37 o
   7  11  10        0.15        8.41     12.77 o
   0  12  10      737.99      754.52     23.19 o
   1  12  10      106.30      122.70      8.24 o
   2  12  10      481.71      438.65      9.85 o
   3  12  10        2.18        8.53      6.41 o
   4  12  10       28.49       22.65      9.07 o
   5  12  10        0.38       -2.79      8.03 o
   6  12  10      335.91      331.03     18.04 o
   7  12  10        0.00       -8.33     13.12 o
   1  13  10      266.36      255.91     10.84 o
   2  13  10       96.55      111.28      8.16 o
   3  13  10       24.98       24.22      8.18 o
   4  13  10       52.12       51.81     10.94 o
   5  13  10       55.78       39.62     10.58 o
   6  13  10       88.92       85.66     11.50 o
   7  13  10       16.18        1.48     13.98 o
   0  14  10      208.98      242.13     16.24 o
   1  14  10      130.69      116.09      9.08 o
   2  14  10      463.93      437.40     15.09 o
   3  14  10      209.88      205.07     13.03 o
   4  14  10       80.20       70.99     12.19 o
   5  14  10       15.44       36.12     10.79 o
   6  14  10      287.80      305.63     18.87 o
   1  15  10       38.19       43.49      8.41 o
   2  15  10       87.27       85.60     10.41 o
   3  15  10      335.19      318.68     16.87 o
   4  15  10       80.45       86.90     13.05 o
   5  15  10       93.50      100.23     13.65 o
   0  16  10      965.37     1053.16     41.72 o
   1  16  10      207.43      241.47     13.68 o
   2  16  10      269.71      281.88     15.61 o
   3  16  10       43.65       43.00     10.65 o
   4  16  10        0.19        8.03     10.32 o
   5  16  10        5.57       11.59     10.91 o
   1  17  10       35.38       53.48     10.66 o
   2  17  10       19.55       15.51      9.52 o
   3  17  10       87.96       91.11     12.96 o
   4  17  10        3.08        5.22     11.23 o
   0  18  10      227.40      247.08     26.41 o
   1  18  10        0.34        4.86     10.15 o
   2  18  10       25.50       23.74     10.36 o
   3  18  10        3.03       -4.23      9.52 o
   1  19  10        5.95        4.46     12.50 o
   1   1  11    10349.79    10063.97     82.11 o
   2   1  11     1170.07     1359.35     11.81 o
   3   1  11      321.91      369.32      6.71 o
   4   1  11     2740.43     2775.96     26.56 o
   5   1  11      216.31      239.59      9.47 o
   6   1  11     2135.92     1962.84     32.79 o
   7   1  11       73.61      102.88      9.59 o
   8   1  11       22.16       37.74     10.56 o
   9   1  11      302.64      323.09     19.11 o
   0   2  11     6825.29     6621.98    112.79 o
   1   2  11     1389.59     1317.58     17.07 o
   2   2  11        0.21        8.58      2.64 o
   3   2  11     2296.14     2334.52     22.12 o
   4   2  11       36.13       45.31      3.13 o
   5   2  11        0.01        0.35      3.64 o
   6   2  11      165.00      169.67      9.24 o
   7   2  11      106.53       96.22      9.71 o
   8   2  11       20.51       11.76      9.14 o
   9   2  11       14.59       16.32     10.64 o
   1   3  11     2591.99     2702.45     35.12 o
   2   3  11      201.49      251.43      6.24 o
   3   3  11      670.10      573.36      7.97 o
   4   3  11     3023.48     2917.74     24.51 o
   5   3  11       71.57       88.95      5.91 o
   6   3  11       81.99       68.43      7.42 o
   7   3  11        0.91       12.68      7.33 o
   8   3  11        0.23        1.38      8.47 o
   9   3  11       50.53       50.96     14.29 o
   0   4  11     4222.01     4070.51     66.23 o
   1   4  11       49.21       32.02      4.20 o
   2   4  11       81.95       67.79      3.71 o
   3   4  11     1113.49     1270.55     15.91 o
   4   4  11        4.12        8.24      3.29 o
   5   4  11      489.96      537.33     11.41 o
   6   4  11      301.59      300.60     10.85 o
   7   4  11      322.08      333.24     14.46 o
   8   4  11      209.06      240.27     15.87 o
   9   4  11       59.84       59.62     14.41 o
   1   5  11     2169.27     2182.81     24.95 o
   2   5  11     1186.79     1385.35     16.51 o
   3   5  11      143.65      155.76      8.38 o
   4   5  11      216.35      189.37      6.17 o
   5   5  11     1609.14     1481.84     20.30 o
   6   5  11      369.35      376.09     13.10 o
   7   5  11      148.56      195.59     13.12 o
   8   5  11       18.10       18.86     11.82 o
   9   5  11      130.70      117.62     20.80 o
   0   6  11     7279.60     7909.16    160.87 o
   1   6  11        9.53       15.67      3.33 o
   2   6  11      203.80      231.83      7.19 o
   3   6  11     2127.17     1847.85     79.84 o
   4   6  11       70.69       70.30      4.71 o
   5   6  11      531.71      519.38     14.62 o
   6   6  11       74.23       69.71      8.29 o
   7   6  11     1048.51     1004.94     23.70 o
   8   6  11        3.41       12.00     11.40 o
   9   6  11       24.39       27.78     16.65 o
   1   7  11      219.16      229.30      7.24 o
   2   7  11       81.39       90.53      5.73 o
   3   7  11       16.09       16.97      3.49 o
   4   7  11       92.25       99.72      6.40 o
   5   7  11      129.02      135.33      9.75 o
   6   7  11       40.72       25.50      8.47 o
   7   7  11      189.98      191.86     13.25 o
   8   7  11       43.58       37.44     13.74 o
   0   8  11     4125.03     4433.31     98.89 o
   1   8  11      977.20     1012.77     14.60 o
   2   8  11       28.93       13.84      4.40 o
   3   8  11      733.20      701.83     14.11 o
   4   8  11      186.17      250.84      8.48 o
   5   8  11       71.34       83.53      9.69 o
   6   8  11      531.73      524.64     17.65 o
   7   8  11      119.65      136.31     20.03 o
   8   8  11       63.89       64.05     15.99 o
   1   9  11      137.04       98.00      6.00 o
   2   9  11      959.55     1009.81     15.11 o
   3   9  11      563.02      572.61     13.57 o
   4   9  11       33.51       38.83      6.79 o
   5   9  11       90.06       85.15     10.33 o
   6   9  11      150.51      162.72     12.83 o
   7   9  11        2.20        7.40     13.89 o
   8   9  11        0.00        1.75     12.72 o
   0  10  11     2153.47     2108.21     28.90 o
   1  10  11        0.99        0.91      4.28 o
   2  10  11      659.35      623.25     12.00 o
   3  10  11      930.04      860.20     16.31 o
   4  10  11      238.81      256.66     11.96 o
   5  10  11       98.65       94.80      9.68 o
   6  10  11      183.87      242.18     15.10 o
   7  10  11        0.10       -7.05     13.22 o
   8  10  11       75.91       91.10     28.84 o
   1  11  11      460.29      390.33     11.22 o
   2  11  11        1.87       -1.32      4.32 o
   3  11  11       21.57       11.75      6.27 o
   4  11  11        0.57        3.71      6.89 o
   5  11  11        1.57        0.04      7.42 o
   6  11  11       48.96       68.21     11.37 o
   7  11  11        3.03        6.23     14.92 o
   0  12  11     3109.62     3059.60     63.12 o
   1  12  11      234.79      238.17      9.39 o
   2  12  11        7.27        0.38      4.89 o
   3  12  11      255.78      268.09     12.11 o
   4  12  11      151.03      118.06     12.01 o
   5  12  11       47.79       44.84     10.27 o
   6  12  11        4.87       10.70      9.54 o
   7  12  11       65.29       53.28     17.04 o
   1  13  11      147.62      137.65      8.99 o
   2  13  11       32.00       45.01      7.01 o
   3  13  11      172.71      172.72     12.99 o
   4  13  11       83.21       63.08     11.10 o
   5  13  11        0.21       -5.59      8.73 o
   6  13  11      329.54      299.36     18.35 o
   0  14  11        1.92        3.37      9.28 o
   1  14  11        0.18        8.11      6.88 o
   2  14  11       33.02       20.00      8.00 o
   3  14  11       70.61       70.15     10.79 o
   4  14  11      312.71      325.17     17.98 o
   5  14  11       82.70       64.21     12.40 o
   6  14  11        0.30        7.06      9.37 o
   1  15  11      117.08      109.77     10.08 o
   2  15  11        2.63       -1.27      8.17 o
   3  15  11        1.73        5.57      9.61 o
   4  15  11      891.03      903.91     27.22 o
   5  15  11        5.91        9.20     10.47 o
   0  16  11       54.54       62.04     15.05 o
   1  16  11        2.03       -0.60      8.47 o
   2  16  11       17.12       13.21      8.99 o
   3  16  11        0.22        3.60      8.82 o
   4  16  11       18.24       18.30     10.96 o
   5  16  11        6.91        7.88     10.44 o
   1  17  11      131.19      153.84     13.50 o
   2  17  11        8.62       16.66      9.53 o
   3  17  11      119.80      117.67     13.96 o
   4  17  11      163.07      198.89     17.59 o
   0  18  11       41.94       60.95     19.66 o
   1  18  11       77.65       72.20     13.96 o
   2  18  11       10.09       11.10     10.01 o
   3  18  11       12.99       13.98     13.42 o
   0   0  12      494.96      557.73     17.47 o
   1   0  12    18108.92    18034.72    139.26 o
   2   0  12      141.42      252.24      8.22 o
   3   0  12     2980.86     3087.03     37.68 o
   4   0  12       10.97       16.39      5.49 o
   5   0  12      330.61      283.96     12.34 o
   6   0  12     2193.65     2093.23     76.20 o
   7   0  12       29.90       12.05     11.89 o
   8   0  12      275.15      200.64     21.90 o
   9   0  12       27.82       33.15     16.04 o
   1   1  12      563.98      642.22     31.51 o
   2   1  12       84.64       86.10      3.54 o
   3   1  12       91.00      109.04      4.17 o
   4   1  12       58.21       53.63      4.84 o
   5   1  12      635.56      607.13     10.38 o
   6   1  12      137.47      167.01      9.79 o
   7   1  12      129.00      128.75     10.46 o
   8   1  12       61.08       63.13     11.61 o
   9   1  12        0.02       10.79     10.56 o
   0   2  12     3192.76     3355.80     46.68 o
   1   2  12      150.12      160.76      5.73 o
   2   2  12      298.37      300.14      6.54 o
   3   2  12     3000.03     3026.14     26.51 o
   4   2  12      244.53      237.92      6.73 o
   5   2  12      788.15      796.60     15.52 o
   6   2  12        1.84       -1.40      5.99 o
   7   2  12       54.50       63.53      9.26 o
   8   2  12        0.17        5.72      9.28 o
   9   2  12        8.31        8.53     10.24 o
   1   3  12     1481.30     1522.58     17.58 o
   2   3  12        4.13        1.87      2.76 o
   3   3  12     1442.62     1446.38     12.34 o
   4   3  12       83.90       92.09      4.39 o
   5   3  12     2454.24     2561.09     22.22 o
   6   3  12       67.28       43.59      7.14 o
   7   3  12      724.00      739.04     24.94 o
   8   3  12       64.39       50.94     10.98 o
   9   3  12       49.37       70.64     15.21 o
   0   4  12     1349.99     1491.03     18.75 o
   1   4  12     2340.97     2298.88     23.43 o
   2   4  12     2039.87     2396.90     22.85 o
   3   4  12      318.82      253.85      6.98 o
   4   4  12       70.71       77.69      4.22 o
   5   4  12     1505.02     1451.42     16.45 o
   6   4  12     1065.26     1089.05     19.28 o
   7   4  12       20.86       30.51      8.80 o
   8   4  12       10.84       14.63      9.54 o
   9   4  12       33.48       45.44     17.08 o
   1   5  12        4.79        2.60      3.40 o
   2   5  12     1165.65     1192.48     13.90 o
   3   5  12      370.89      363.88      8.55 o
   4   5  12       76.03       85.40      4.94 o
   5   5  12       65.54       90.04      6.65 o
   6   5  12       44.91       35.47      7.24 o
   7   5  12     1192.09     1262.17     29.06 o
   8   5  12       23.54       20.15     12.15 o
   9   5  12       40.94       32.27     16.75 o
   0   6  12      792.91      832.49     17.44 o
   1   6  12      103.24      104.01      5.84 o
   2   6  12       33.32       45.97      4.84 o
   3   6  12      430.63      430.49      9.70 o
   4   6  12       88.47       83.21      5.14 o
   5   6  12       12.14       24.96      5.68 o
   6   6  12        0.04       -0.13      6.87 o
   7   6  12       47.32       49.43     10.74 o
   8   6  12        0.82       15.02     11.36 o
   1   7  12     4504.52     4539.13     65.32 o
   2   7  12     1731.53     1818.37     19.26 o
   3   7  12      815.29      843.82     13.87 o
   4   7  12      443.59      462.33     12.23 o
   5   7  12      247.59      231.29     10.20 o
   6   7  12      254.62      239.94     14.05 o
   7   7  12       55.87       63.08     11.71 o
   8   7  12       97.05       64.30     15.78 o
   0   8  12      431.49      592.06     14.36 o
   1   8  12      821.91      895.74     13.22 o
   2   8  12       18.84        1.95      4.59 o
   3   8  12      929.72      981.58     17.16 o
   4   8  12      741.69      762.89     15.91 o
   5   8  12        0.17       15.52      7.23 o
   6   8  12        0.25        3.13      7.43 o
   7   8  12        8.45        8.71     13.52 o
   8   8  12       47.80       33.69     15.11 o
   1   9  12     2496.22     2437.04     34.03 o
   2   9  12      378.68      376.86     10.72 o
   3   9  12      411.25      368.66     22.22 o
   4   9  12       55.72       38.78      6.89 o
   5   9  12       17.77       12.59      8.60 o
   6   9  12        0.65        1.45      7.69 o
   7   9  12      345.41      385.69     29.45 o
   8   9  12       19.85       10.96     15.13 o
   0  10  12        1.02       15.90      6.31 o
   1  10  12       68.71       62.11      5.75 o
   2  10  12       79.89      113.90      6.28 o
   3  10  12      101.53      106.00      8.02 o
   4  10  12       15.00       14.64      6.46 o
   5  10  12      956.88     1027.01     24.55 o
   6  10  12       70.42       61.20     10.91 o
   7  10  12        2.96       12.63     15.08 o
   1  11  12      241.65      223.65      9.37 o
   2  11  12       57.88       43.67      5.49 o
   3  11  12      214.88      171.70     10.30 o
   4  11  12       31.23       20.54      7.80 o
   5  11  12      324.19      338.45     15.27 o
   6  11  12        3.70        8.15      9.24 o
   7  11  12       16.19       -0.60     15.22 o
   0  12  12      882.15      894.74     25.08 o
   1  12  12       91.12      130.42      8.19 o
   2  12  12        5.98        6.98      5.43 o
   3  12  12      820.94      795.37     35.39 o
   4  12  12        2.75        4.09      8.21 o
   5  12  12        0.05       -1.10      7.58 o
   6  12  12       85.56       89.11     12.72 o
   7  12  12       29.14       73.97     19.62 o
   1  13  12       15.23        6.88      6.42 o
   2  13  12       26.85       20.58      6.68 o
   3  13  12       10.72        1.01      7.80 o
   4  13  12       33.54       18.03      9.42 o
   5  13  12       22.49       17.97      9.77 o
   6  13  12        7.17       10.76     10.43 o
   0  14  12      406.35      431.64     20.44 o
   1  14  12      747.59      742.14     18.12 o
   2  14  12        7.43       -2.94      7.75 o
   3  14  12      547.27      553.34     19.90 o
   4  14  12       35.79       41.42     11.09 o
   5  14  12        0.31        8.44     10.13 o
   6  14  12       33.90       43.95     12.20 o
   1  15  12      158.59      177.54     12.47 o
   2  15  12       19.63       17.30      9.14 o
   3  15  12       48.91       45.10     11.40 o
   4  15  12       41.40       73.88     12.83 o
   5  15  12        0.04       -2.63     10.07 o
   0  16  12      314.13      286.29     26.02 o
   1  16  12      190.66      178.53     13.76 o
   2  16  12        0.00       -6.60      8.30 o
   3  16  12      200.30      222.92     17.18 o
   4  16  12       25.02       18.21     10.86 o
   1  17  12       56.74       52.80     11.90 o
   2  17  12        4.25        5.29      9.11 o
   3  17  12       19.85       48.26     12.60 o
   4  17  12        2.72        9.78     14.79 o
   0  18  12       88.78       73.44     20.70 o
   1  18  12      153.79      177.48     17.47 o
   2  18  12      110.22      127.55     15.32 o
   1   1  13     3243.13     3083.46     26.10 o
   2   1  13        0.68        5.69      2.36 o
   3   1  13      668.95      674.06      8.66 o
   4   1  13     1753.58     1814.48     17.16 o
   5   1  13       50.35       35.75      4.27 o
   6   1  13     1198.88     1162.95     20.90 o
   7   1  13       55.17       55.46     10.45 o
   8   1  13      102.27      113.71     13.81 o
   9   1  13       12.40       13.94     11.58 o
   0   2  13      405.92      396.77     11.56 o
   1   2  13     6433.27     6433.72     56.08 o
   2   2  13       29.85       30.71      3.56 o
   3   2  13      127.41      135.06      5.01 o
   4   2  13      110.88      117.39      4.98 o
   5   2  13       13.58       15.87      4.48 o
   6   2  13      471.39      465.92     14.63 o
   7   2  13      255.51      217.88     14.15 o
   8   2  13       48.55       66.75     12.18 o
   9   2  13        4.03       11.62     12.27 o
   1   3  13      779.21      849.44     12.08 o
   2   3  13     2186.22     2078.01     24.06 o
   3   3  13        7.77        9.61      3.23 o
   4   3  13       48.39       43.79      3.26 o
   5   3  13      814.02      798.88     12.76 o
   6   3  13       36.63       44.74      7.66 o
   7   3  13       93.30       86.68     12.15 o
   8   3  13       84.91       81.94     12.67 o
   9   3  13      248.03      260.04     26.03 o
   0   4  13     3278.71     3353.25     35.95 o
   1   4  13      902.73      932.47     18.03 o
   2   4  13       74.23       71.27      5.08 o
   3   4  13        5.02        0.48      3.20 o
   4   4  13     1450.67     1519.94     21.05 o
   5   4  13      270.70      281.94      9.32 o
   6   4  13       38.53       65.44      8.84 o
   7   4  13       22.15       37.17     10.28 o
   8   4  13       67.93       69.74     12.22 o
   9   4  13       13.58       31.92     17.27 o
   1   5  13     2459.97     2399.27     24.96 o
   2   5  13        4.37        7.09      3.86 o
   3   5  13       26.99       23.51      3.89 o
   4   5  13      259.20      236.04      6.66 o
   5   5  13      224.52      220.91      8.63 o
   6   5  13      376.05      388.99     13.57 o
   7   5  13       38.91       55.62     11.15 o
   8   5  13       11.38        7.25     11.47 o
   0   6  13     2099.82     2001.78     32.60 o
   1   6  13      477.75      483.81     10.23 o
   2   6  13       93.40       44.59      5.04 o
   3   6  13      117.63      109.96      6.23 o
   4   6  13      383.59      351.08      9.04 o
   5   6  13     1878.27     1806.23     29.14 o
   6   6  13      542.97      638.97     17.56 o
   7   6  13       22.15       10.32      9.29 o
   8   6  13      103.01      103.11     15.84 o
   1   7  13      490.52      532.48     13.02 o
   2   7  13      199.46      237.85      7.03 o
   3   7  13      210.01      182.18      7.63 o
   4   7  13        2.20       -3.07      5.07 o
   5   7  13        8.94       24.96      6.57 o
   6   7  13       12.75       22.91      8.55 o
   7   7  13       40.19       42.84     11.19 o
   8   7  13        5.23       14.16     13.37 o
   0   8  13     3010.61     3236.46     72.10 o
   1   8  13      481.91      522.85     23.00 o
   2   8  13      783.77      777.88     12.52 o
   3   8  13       81.66      100.46      6.41 o
   4   8  13      123.62      156.16     10.04 o
   5   8  13     2806.78     2640.02     31.88 o
   6   8  13      252.80      255.96     14.16 o
   7   8  13       17.85       12.94     10.31 o
   8   8  13        3.99       14.11     13.37 o
   1   9  13      631.79      632.14     12.22 o
   2   9  13        7.43        9.89      4.74 o
   3   9  13      101.14       92.01      7.68 o
   4   9  13       26.60       21.63      7.19 o
   5   9  13       12.43       11.62      7.46 o
   6   9  13        3.84       -2.42      7.88 o
   7   9  13       55.30       69.38     18.46 o
   8   9  13       33.02       25.86     15.83 o
   0  10  13     1303.77     1291.74     28.68 o
   1  10  13       66.22       68.67      7.07 o
   2  10  13      486.00      436.05     10.16 o
   3  10  13       10.26        7.04      5.72 o
   4  10  13      284.16      296.29     12.83 o
   5  10  13     1018.52      998.42     24.71 o
   6  10  13       15.58        6.24      8.78 o
   7  10  13       15.40       15.54     15.75 o
   1  11  13       13.63       15.27      5.26 o
   2  11  13     1226.80     1257.02     17.18 o
   3  11  13       50.02       39.78      7.74 o
   4  11  13        2.27        0.79      6.98 o
   5  11  13       27.47        9.88      8.71 o
   6  11  13        0.68        2.98      9.30 o
   7  11  13        0.09       -4.62     15.22 o
   0  12  13      103.06       74.54     10.10 o
   1  12  13      563.64      593.56     14.28 o
   2  12  13      289.60      269.87     11.28 o
   3  12  13      183.00      125.94      9.54 o
   4  12  13       15.88       14.46      8.96 o
   5  12  13       20.93       27.37      9.11 o
   6  12  13       80.92      115.85     13.24 o
   7  12  13       97.11       93.13     22.36 o
   1  13  13      128.70      164.67      9.96 o
   2  13  13       61.04       52.16      9.61 o
   3  13  13       48.79       30.97      8.99 o
   4  13  13      352.65      393.24     18.93 o
   5  13  13      102.46      130.86     12.50 o
   6  13  13      218.70      229.32     16.22 o
   0  14  13      345.97      369.94     19.70 o
   1  14  13      134.48      129.04     10.07 o
   2  14  13        0.55        0.90      8.85 o
   3  14  13       46.97       44.37     11.01 o
   4  14  13       17.72        8.65     10.04 o
   5  14  13      120.43      114.63     12.76 o
   6  14  13        2.94        7.35     10.33 o
   1  15  13      255.62      246.71     13.90 o
   2  15  13        7.26       -3.94      8.22 o
   3  15  13       53.25       43.87     11.53 o
   4  15  13      209.39      201.16     16.37 o
   5  15  13      183.08      183.03     16.27 o
   0  16  13        1.30        5.95     15.30 o
   1  16  13       12.10       11.93     10.09 o
   2  16  13        0.14        5.75      8.88 o
   3  16  13        0.16        3.18     10.18 o
   4  16  13       38.66       27.76     11.55 o
   1  17  13      117.50      141.42     15.81 o
   2  17  13       30.01       35.54     11.26 o
   3  17  13       78.97       86.18     14.35 o
   0  18  13      279.58      302.76     29.71 o
   1  18  13        0.70       10.72     12.34 o
   2  18  13       53.66       67.70     13.54 o
   0   0  14      229.65      184.48     12.12 o
   1   0  14     1430.36     1481.89     19.58 o
   2   0  14     8925.97     9008.86    108.12 o
   3   0  14     1269.45     1369.79     23.29 o
   4   0  14      310.75      309.10     12.92 o
   5   0  14      158.64      167.29     10.87 o
   6   0  14      112.68      121.87     23.76 o
   7   0  14       10.41        2.72     13.82 o
   8   0  14      508.43      498.27     34.62 o
   9   0  14       50.23       97.98     23.51 o
   1   1  14     2939.67     3206.27     23.28 o
   2   1  14        1.78        0.44      2.84 o
   3   1  14     1329.53     1333.70     12.87 o
   4   1  14      199.68      194.01      7.27 o
   5   1  14      140.83      132.72      7.14 o
   6   1  14       57.60       51.50      9.01 o
   7   1  14      553.74      491.58     22.15 o
   8   1  14        4.21        9.67     10.15 o
   9   1  14        0.00        9.69     12.46 o
   0   2  14       62.43       62.71      6.24 o
   1   2  14       52.16       49.45      4.85 o
   2   2  14     3105.75     2937.64     23.94 o
   3   2  14      276.02      271.59      6.68 o
   4   2  14      240.75      234.92      6.84 o
   5   2  14       58.57       60.69      5.88 o
   6   2  14      104.59       90.99      8.97 o
   7   2  14      107.89       82.69     11.65 o
   8   2  14      425.21      490.93     22.25 o
   9   2  14       26.34       20.02     13.33 o
   1   3  14     1265.93     1203.42     14.64 o
   2   3  14       46.84       53.10      4.40 o
   3   3  14       28.09       23.81      3.62 o
   4   3  14     1085.62     1050.54     12.16 o
   5   3  14      169.31      172.00      7.97 o
   6   3  14      380.75      385.04     13.88 o
   7   3  14        7.54        8.38      9.78 o
   8   3  14        0.06       -2.45      9.48 o
   9   3  14        4.10        6.41     15.92 o
   0   4  14      264.68      220.87      8.60 o
   1   4  14     9137.47     9291.50    119.65 o
   2   4  14      131.18      121.44      5.64 o
   3   4  14     1796.14     1860.67     17.62 o
   4   4  14        4.47        4.82      3.01 o
   5   4  14     1108.89     1048.03     15.34 o
   6   4  14     1432.05     1426.80     32.38 o
   7   4  14      243.15      221.58     15.83 o
   8   4  14       96.08      118.96     14.26 o
   1   5  14       24.35       30.92      4.55 o
   2   5  14     1236.14     1149.94     16.46 o
   3   5  14       73.59       65.57      4.88 o
   4   5  14      874.36      827.11     12.14 o
   5   5  14       89.04       91.47      7.20 o
   6   5  14      145.90      119.34     10.48 o
   7   5  14       21.29       33.69     10.85 o
   8   5  14        0.01       -3.48      9.16 o
   0   6  14      818.20      777.68     18.05 o
   1   6  14      158.98      154.51      6.82 o
   2   6  14      136.84      113.84      6.55 o
   3   6  14        3.40        2.53      3.59 o
   4   6  14       22.42       26.22      4.83 o
   5   6  14        0.10       25.65      7.36 o
   6   6  14      354.82      358.32     15.88 o
   7   6  14       50.33       52.90     11.16 o
   8   6  14       15.27       13.36     12.50 o
   1   7  14      397.35      355.01     10.19 o
   2   7  14     3407.50     3510.67     26.71 o
   3   7  14      289.35      298.17      9.34 o
   4   7  14      978.00     1059.04     18.18 o
   5   7  14      187.76      213.62     11.76 o
   6   7  14      152.31      136.84     12.96 o
   7   7  14        9.22       19.95     10.62 o
   8   7  14       22.21       27.00     14.64 o
   0   8  14      121.15      130.93      8.06 o
   1   8  14      373.99      366.23     11.21 o
   2   8  14      329.21      326.68     10.94 o
   3   8  14      111.58      109.53      7.19 o
   4   8  14      461.68      462.54     14.36 o
   5   8  14      767.27      741.45     19.06 o
   6   8  14       21.47       23.90      8.53 o
   7   8  14       27.76        5.62     10.68 o
   8   8  14        8.03       20.70     16.67 o
   1   9  14      408.70      425.23     10.64 o
   2   9  14     1651.69     1658.32     18.75 o
   3   9  14       64.61       66.75      7.31 o
   4   9  14      335.59      287.35     13.45 o
   5   9  14      143.94      146.89     10.92 o
   6   9  14      134.32      146.49     12.36 o
   7   9  14      160.50      170.55     22.94 o
   0  10  14      294.12      313.69     16.76 o
   1  10  14       45.89       41.81      5.74 o
   2  10  14        2.53       -4.15      4.15 o
   3  10  14       49.74       46.32      6.95 o
   4  10  14       36.26       54.18      8.89 o
   5  10  14       45.80       52.84      9.09 o
   6  10  14      281.53      255.45     14.70 o
   7  10  14       26.51       40.80     17.80 o
   1  11  14      145.11      140.93      8.50 o
   2  11  14      395.07      354.16     10.59 o
   3  11  14        3.81        6.32      6.67 o
   4  11  14      467.81      494.05     16.29 o
   5  11  14        6.10        1.73      8.67 o
   6  11  14       87.81       73.34     11.09 o
   7  11  14        9.55        1.28     15.31 o
   0  12  14      775.56      833.73     25.00 o
   1  12  14      351.85      342.11     12.43 o
   2  12  14      707.19      692.86     17.77 o
   3  12  14       90.85       78.12      9.25 o
   4  12  14        0.61        4.79      8.00 o
   5  12  14       30.16       33.86     10.37 o
   6  12  14       31.73       28.52     10.16 o
   1  13  14      330.93      294.75     13.28 o
   2  13  14       62.51       67.93     10.47 o
   3  13  14      141.40      112.94     12.05 o
   4  13  14       18.00       26.51     10.26 o
   5  13  14       19.00       21.05      9.39 o
   6  13  14       11.47       22.51     10.98 o
   0  14  14      395.32      485.53     22.07 o
   1  14  14        0.47        0.55      7.36 o
   2  14  14      288.22      258.61     16.33 o
   3  14  14       59.96       29.63     10.45 o
   4  14  14       37.22       53.68     11.94 o
   5  14  14       98.97       83.84     12.14 o
   1  15  14       12.35       -4.84      8.60 o
   2  15  14       33.86       32.54     10.69 o
   3  15  14        7.62        8.88      9.91 o
   4  15  14        0.19        4.99     10.60 o
   5  15  14        0.21        5.72      9.89 o
   0  16  14      817.44      843.38     38.51 o
   1  16  14        2.19       -5.80      9.28 o
   2  16  14       22.28        8.94     10.03 o
   3  16  14       10.87       15.05     10.58 o
   4  16  14       21.08        6.67     11.10 o
   1  17  14        1.12       -0.65     11.16 o
   2  17  14       38.07       33.37     11.70 o
   3  17  14       29.37       16.62     12.01 o
   0  18  14      225.53      241.81     27.87 o
   1  18  14       23.66       26.24     12.49 o
   1   1  15     2289.31     2296.09     25.80 o
   2   1  15        0.17        8.83      3.73 o
   3   1  15      193.76      220.16      7.07 o
   4   1  15      171.55      146.79      6.71 o
   5   1  15      646.29      631.54     14.34 o
   6   1  15      702.55      702.39     21.19 o
   7   1  15      586.06      615.26     23.11 o
   8   1  15      207.41      189.44     16.41 o
   9   1  15      132.38      165.01     19.17 o
   0   2  15      215.39      236.17     11.59 o
   1   2  15     1056.35     1213.10     18.36 o
   2   2  15      201.48      206.80      6.46 o
   3   2  15        1.10        0.97      2.90 o
   4   2  15       38.57       41.46      4.32 o
   5   2  15      448.06      407.35     12.72 o
   6   2  15      116.11      136.32     12.06 o
   7   2  15       39.75       49.35     11.49 o
   8   2  15       99.58      112.82     14.36 o
   1   3  15     8627.38     8195.38    104.57 o
   2   3  15      775.34      804.70     11.96 o
   3   3  15       48.66       63.88      4.55 o
   4   3  15       54.54       63.79      4.94 o
   5   3  15       35.09       38.09      5.32 o
   6   3  15        3.49        2.97      8.50 o
   7   3  15        2.39        9.76      9.45 o
   8   3  15       27.40       24.81     11.33 o
   0   4  15     3789.90     3734.92     62.10 o
   1   4  15     1017.96     1005.52     14.20 o
   2   4  15      540.32      509.08      9.94 o
   3   4  15     1653.72     1586.35     16.50 o
   4   4  15       63.98       69.44      4.67 o
   5   4  15        5.18       23.37      5.41 o
   6   4  15       58.58       68.83     10.71 o
   7   4  15       29.24       26.14     10.51 o
   8   4  15        4.90       -8.74      9.11 o
   1   5  15       16.29       14.36      4.10 o
   2   5  15      940.01     1017.67     13.90 o
   3   5  15      159.04      115.61      6.86 o
   4   5  15       25.16       32.22      4.12 o
   5   5  15       81.12       71.53      7.35 o
   6   5  15       75.91       77.21     10.96 o
   7   5  15      286.76      309.64     18.69 o
   8   5  15        0.18       -5.90      9.48 o
   0   6  15     1705.30     1680.54     27.75 o
   1   6  15      146.10       97.95      6.01 o
   2   6  15      120.60      121.08      6.96 o
   3   6  15        2.27        0.00      4.43 o
   4   6  15      721.55      703.68     13.63 o
   5   6  15     1966.56     1909.01     24.63 o
   6   6  15      154.46      135.95     12.69 o
   7   6  15      212.96      198.48     15.82 o
   8   6  15       71.90       68.97     15.89 o
   1   7  15      745.78      766.05     13.22 o
   2   7  15      446.09      463.80     11.90 o
   3   7  15        8.09       20.25      5.35 o
   4   7  15       57.30       48.97      7.20 o
   5   7  15       97.12       88.37     10.22 o
   6   7  15        0.07       -7.72      7.72 o
   7   7  15       19.68       20.24     10.75 o
   8   7  15       27.11       40.77     18.08 o
   0   8  15     1246.61     1442.26     29.37 o
   1   8  15        0.90       -2.67      4.50 o
   2   8  15       14.21       27.18      5.90 o
   3   8  15       94.88       74.15      7.03 o
   4   8  15       33.58       33.05      7.67 o
   5   8  15     1081.69     1083.49     22.42 o
   6   8  15       12.40       14.58      8.96 o
   7   8  15       30.49       26.96     11.75 o
   8   8  15       97.46      125.63     22.49 o
   1   9  15       34.72       26.62      5.77 o
   2   9  15      552.27      579.40     11.46 o
   3   9  15       15.29        5.78      6.09 o
   4   9  15        9.39        2.72      6.75 o
   5   9  15        5.55       13.55      7.79 o
   6   9  15        1.83       -3.06      7.69 o
   7   9  15       31.62       24.84     16.40 o
   0  10  15     2982.02     2962.28     84.58 o
   1  10  15       25.15       18.32      5.35 o
   2  10  15        2.74        3.97      4.28 o
   3  10  15      496.22      525.34     15.23 o
   4  10  15      947.02      899.55     21.89 o
   5  10  15       63.42       59.87      9.34 o
   6  10  15       40.16       27.04      9.21 o
   7  10  15       10.72        0.65     15.97 o
   1  11  15     2485.09     2443.12     27.69 o
   2  11  15       11.89       10.95      6.12 o
   3  11  15       12.95       18.94      7.28 o
   4  11  15      184.07      198.69     13.00 o
   5  11  15        0.62       14.12      8.88 o
   6  11  15        4.82       12.23      9.31 o
   7  11  15       22.26       37.96     18.69 o
   0  12  15      371.41      423.61     16.78 o
   1  12  15      163.34      159.95     10.29 o
   2  12  15       21.84        8.42      7.39 o
   3  12  15      246.78      166.63     11.22 o
   4  12  15      140.26      143.29     12.66 o
   5  12  15      158.61      197.53     15.21 o
   6  12  15       46.60       76.53     12.12 o
   1  13  15      243.21      195.26     12.71 o
   2  13  15      159.01      153.75     13.91 o
   3  13  15        7.61        5.61      9.39 o
   4  13  15        1.04        2.90      8.61 o
   5  13  15       60.87       50.57     11.73 o
   6  13  15       66.84       49.51     11.62 o
   0  14  15      179.55      175.28     18.40 o
   1  14  15        0.88       -0.73      8.42 o
   2  14  15       12.21       11.81      9.79 o
   3  14  15       25.73       36.07     11.00 o
   4  14  15       67.73       55.70     11.42 o
   5  14  15       32.70       27.02     11.68 o
   1  15  15      188.91      216.59     15.71 o
   2  15  15       99.87      107.35     13.77 o
   3  15  15        0.52        3.50     10.35 o
   4  15  15      172.49      154.14     15.52 o
   5  15  15       26.45       30.08     11.27 o
   0  16  15        5.10       11.57     15.64 o
   1  16  15      149.98      122.40     14.01 o
   2  16  15        1.64        5.13     10.38 o
   3  16  15        0.39        1.78     10.47 o
   4  16  15       12.65       17.22     11.32 o
   1  17  15      103.55      113.66     15.66 o
   2  17  15        7.79        1.81     10.39 o
   3  17  15       43.94       36.33     13.45 o
   0  18  15        0.15      -10.59     15.87 o
   1  18  15       66.21       77.38     21.18 o
   0   0  16     6224.79     6341.01    108.17 o
   1   0  16      235.88      190.86      9.14 o
   2   0  16       14.32        9.32      4.68 o
   3   0  16     1424.16     1445.01     20.00 o
   4   0  16      325.10      350.68     13.48 o
   5   0  16      479.57      465.04     17.92 o
   6   0  16     1511.35     1546.88     72.66 o
   7   0  16      182.61      146.31     20.68 o
   8   0  16      275.67      294.76     27.85 o
   1   1  16       21.19       36.70      5.27 o
   2   1  16      345.03      392.67      8.27 o
   3   1  16      608.61      598.63     10.58 o
   4   1  16       37.42       39.18      5.21 o
   5   1  16       10.15        5.42      5.65 o
   6   1  16        0.80        8.61      9.28 o
   7   1  16       14.73       29.73     10.63 o
   8   1  16        0.15       16.43     11.18 o
   0   2  16       35.38       12.48      6.19 o
   1   2  16     1091.35     1037.53     15.18 o
   2   2  16       58.38       70.75      4.80 o
   3   2  16     1202.09     1145.63     12.53 o
   4   2  16       46.03       41.76      4.38 o
   5   2  16      818.77      814.50     16.38 o
   6   2  16      142.59      145.06     11.97 o
   7   2  16       27.95       29.99     10.59 o
   8   2  16      191.72      196.25     17.02 o
   1   3  16       15.86       41.22      5.41 o
   2   3  16       88.15       66.06      4.84 o
   3   3  16      249.56      250.32      7.83 o
   4   3  16        7.48        3.22      3.79 o
   5   3  16      216.44      217.20     10.21 o
   6   3  16      206.29      187.22     13.07 o
   7   3  16      343.24      353.03     19.31 o
   8   3  16      101.58      106.12     14.34 o
   0   4  16      441.40      436.52     11.93 o
   1   4  16      914.94      885.96     14.84 o
   2   4  16     4525.75     4644.70     51.20 o
   3   4  16       96.18       88.41      6.45 o
   4   4  16       28.57       20.65      4.25 o
   5   4  16     1606.99     1561.09     19.44 o
   6   4  16      957.49      975.39     23.83 o
   7   4  16        0.08       -8.65      9.16 o
   8   4  16       55.88       67.12     13.24 o
   1   5  16       75.59       86.74      6.03 o
   2   5  16      225.41      239.02      8.06 o
   3   5  16     1814.89     1810.45     20.23 o
   4   5  16      598.04      619.71     11.41 o
   5   5  16      433.22      423.56     12.48 o
   6   5  16        0.84       -4.41      7.47 o
   7   5  16      350.70      373.09     20.15 o
   8   5  16        0.34        1.41     10.12 o
   0   6  16     1589.32     1737.39     36.57 o
   1   6  16       76.15       75.25      5.85 o
   2   6  16        7.07       12.65      4.72 o
   3   6  16       18.24       18.43      5.50 o
   4   6  16       90.94      111.18      7.82 o
   5   6  16      434.35      412.48     14.97 o
   6   6  16        1.37        3.19      7.72 o
   7   6  16       28.03       24.99     10.79 o
   8   6  16        2.13       11.73     12.92 o
   1   7  16      543.24      535.82     12.19 o
   2   7  16      841.70      867.48     16.55 o
   3   7  16     3717.02     3632.43     35.40 o
   4   7  16      187.48      142.41      9.66 o
   5   7  16       27.65       38.97      8.72 o
   6   7  16       29.80       36.57     10.64 o
   7   7  16      229.59      262.30     19.07 o
   8   7  16        0.25        1.00     15.92 o
   0   8  16      445.03      460.90     13.08 o
   1   8  16       58.37       44.57      5.88 o
   2   8  16       37.37       40.45      6.76 o
   3   8  16      225.66      235.09     10.78 o
   4   8  16       20.78       16.71      7.19 o
   5   8  16      698.03      728.35     20.39 o
   6   8  16       84.31       73.21     11.38 o
   7   8  16       67.94       55.07     13.07 o
   1   9  16      150.75      161.23      8.28 o
   2   9  16      357.25      363.50     11.98 o
   3   9  16      151.98      148.18      9.50 o
   4   9  16        2.54        4.51      7.08 o
   5   9  16      217.16      221.05     12.87 o
   6   9  16       23.82       24.36      9.60 o
   7   9  16      120.20      146.03     16.73 o
   0  10  16      225.83      180.59     15.48 o
   1  10  16      131.04      103.23      8.14 o
   2  10  16      265.75      265.67      9.88 o
   3  10  16      186.50      172.23     10.68 o
   4  10  16       13.24       24.46      8.15 o
   5  10  16      486.36      423.08     16.53 o
   6  10  16        0.15        4.15      8.87 o
   7  10  16       20.00       19.70     17.15 o
   1  11  16      154.19      181.18     10.81 o
   2  11  16      127.65      145.66      8.87 o
   3  11  16        3.23        8.55      6.64 o
   4  11  16       18.63       17.55      8.06 o
   5  11  16        0.54       -7.76      8.04 o
   6  11  16       65.58       50.87     10.92 o
   7  11  16       48.24       49.36     20.15 o
   0  12  16      683.07      795.72     25.29 o
   1  12  16       18.77       10.52      6.96 o
   2  12  16      265.28      270.95     13.82 o
   3  12  16       63.07       44.91      8.36 o
   4  12  16      135.47      123.29     13.33 o
   5  12  16      304.78      307.24     16.91 o
   6  12  16       10.97        9.39      9.61 o
   1  13  16       37.01       35.64      9.84 o
   2  13  16       56.32       53.89     11.47 o
   3  13  16       32.74       26.28      9.54 o
   4  13  16       87.64       60.53     10.96 o
   5  13  16        0.10       -2.67      9.52 o
   6  13  16        2.48       -1.63      9.62 o
   0  14  16      738.46      727.00     30.59 o
   1  14  16       25.17       20.06      9.46 o
   2  14  16       31.35       35.89     10.99 o
   3  14  16      186.60      193.53     15.78 o
   4  14  16        9.13       22.74      9.98 o
   5  14  16      119.11      135.14     15.55 o
   1  15  16        0.79       -8.48      9.14 o
   2  15  16       94.63       81.00     13.48 o
   3  15  16        7.37        7.22     10.34 o
   4  15  16        0.42       -5.49      9.77 o
   0  16  16        0.11       -3.16     15.54 o
   1  16  16      216.33      260.68     17.51 o
   2  16  16       39.23       12.00     10.99 o
   3  16  16      169.45      224.79     17.91 o
   1  17  16        1.67        4.06     11.60 o
   2  17  16        0.46       -2.89     10.34 o
   1   1  17      763.13      749.70     11.83 o
   2   1  17      200.27      256.13      7.32 o
   3   1  17      594.94      556.55     10.62 o
   4   1  17      579.61      558.19     12.74 o
   5   1  17      110.36      109.86      8.37 o
   6   1  17      586.86      610.75     21.55 o
   7   1  17        9.96       11.65     10.20 o
   8   1  17       79.31       88.99     14.32 o
   0   2  17      772.04      689.92     19.43 o
   1   2  17      547.50      475.53     10.80 o
   2   2  17      363.96      408.06      8.84 o
   3   2  17       38.43       39.36      3.98 o
   4   2  17       42.49       37.65      5.03 o
   5   2  17       36.26       46.62      7.09 o
   6   2  17      824.50      817.97     22.27 o
   7   2  17        5.05       11.47     10.10 o
   8   2  17      100.08       87.07     14.22 o
   1   3  17     2038.77     2017.56     27.25 o
   2   3  17      773.75      754.76     11.52 o
   3   3  17      222.70      190.01      7.07 o
   4   3  17      590.70      496.09     10.10 o
   5   3  17      185.38      208.14     10.25 o
   6   3  17      290.97      332.11     15.39 o
   7   3  17       34.99       51.34     11.95 o
   8   3  17        0.94        3.42     10.55 o
   0   4  17     5363.34     5394.46     91.98 o
   1   4  17     2868.82     2896.70     44.41 o
   2   4  17     1062.01     1029.24     13.75 o
   3   4  17      134.44      141.18      7.54 o
   4   4  17      231.21      234.28      8.27 o
   5   4  17      142.07      150.75      9.63 o
   6   4  17       55.55       56.82     10.07 o
   7   4  17        0.20        3.98      9.88 o
   8   4  17      153.80      155.07     16.22 o
   1   5  17        0.05       -1.66      4.03 o
   2   5  17      235.62      234.61      8.19 o
   3   5  17      421.77      421.10      9.75 o
   4   5  17      178.57      193.92      9.18 o
   5   5  17       36.17       41.79      7.46 o
   6   5  17       62.84       62.42     10.17 o
   7   5  17       12.11       15.89     10.85 o
   8   5  17        6.15       -0.37     10.86 o
   0   6  17     3742.57     3578.05     76.69 o
   1   6  17      147.79      176.07      8.24 o
   2   6  17      768.71      715.34     13.44 o
   3   6  17       84.52      104.55      7.80 o
   4   6  17     1433.88     1481.06     22.18 o
   5   6  17      200.45      189.35     11.78 o
   6   6  17        1.22        0.60      7.72 o
   7   6  17       29.84       35.81     11.88 o
   8   6  17      260.39      302.17     49.07 o
   1   7  17       64.88       57.00      6.35 o
   2   7  17       57.13       62.93      6.89 o
   3   7  17       17.36       40.84      6.89 o
   4   7  17      493.84      477.18     14.85 o
   5   7  17       15.12       20.58      8.27 o
   6   7  17        3.14        7.69      7.59 o
   7   7  17       48.23       59.85     13.92 o
   8   7  17        0.18       10.88     17.13 o
   0   8  17     1868.18     2085.53     38.40 o
   1   8  17      150.87      131.04      7.82 o
   2   8  17      266.12      265.11     11.18 o
   3   8  17      336.31      299.64     12.03 o
   4   8  17      269.45      259.22     12.87 o
   5   8  17       82.31       68.27      9.91 o
   6   8  17       57.41       47.00     10.06 o
   7   8  17       18.79       20.95     12.26 o
   1   9  17      328.51      312.73     11.51 o
   2   9  17      569.29      580.16     15.39 o
   3   9  17      146.34      158.48     10.04 o
   4   9  17       35.30       42.75      8.63 o
   5   9  17        3.90        4.22      8.04 o
   6   9  17        0.89       -0.66      9.14 o
   7   9  17        0.73       10.21     11.45 o
   0  10  17      109.12       79.24     12.09 o
   1  10  17      713.46      723.81     15.14 o
   2  10  17       51.37       58.75      7.39 o
   3  10  17       75.72       58.34      8.25 o
   4  10  17       18.33       26.63      8.28 o
   5  10  17       52.20       40.14      9.10 o
   6  10  17       67.88       82.29     12.79 o
   7  10  17       37.18       41.37     18.76 o
   1  11  17      140.11      169.72     10.32 o
   2  11  17      410.59      385.98     12.55 o
   3  11  17      181.76      195.32     11.82 o
   4  11  17      140.75      186.65     12.88 o
   5  11  17       38.83       30.56      9.65 o
   6  11  17       51.94       44.57     11.25 o
   0  12  17       67.34       58.40     12.12 o
   1  12  17        4.65        9.19      7.13 o
   2  12  17      521.05      478.78     16.46 o
   3  12  17      348.26      341.00     16.57 o
   4  12  17       33.40       32.62      9.94 o
   5  12  17       67.77       87.69     12.47 o
   6  12  17        5.80        0.24     10.32 o
   1  13  17      286.39      300.60     15.06 o
   2  13  17       41.38       21.03     10.07 o
   3  13  17       24.32       31.79      9.98 o
   4  13  17       81.80       69.68     12.55 o
   5  13  17        9.36       12.03     10.19 o
   0  14  17      730.96      851.27     35.30 o
   1  14  17      190.64      180.01     13.88 o
   2  14  17       52.60       82.49     12.89 o
   3  14  17        0.03       -6.48      8.73 o
   4  14  17       17.60       11.08      9.74 o
   5  14  17       26.09       37.39     11.40 o
   1  15  17       19.60       23.20     10.63 o
   2  15  17       15.75       24.25     11.24 o
   3  15  17       13.80        3.53      9.81 o
   4  15  17       22.62       24.97     10.85 o
   0  16  17       29.84       31.32     17.77 o
   1  16  17        1.93        3.38     11.54 o
   2  16  17        0.38        0.11     10.21 o
   3  16  17        3.89       -3.47     10.40 o
   1  17  17       11.59       17.76     12.02 o
   2  17  17        6.24       15.94     12.09 o
   0   0  18     2758.95     3250.42    111.15 o
   1   0  18     2207.20     2282.07     34.96 o
   2   0  18        8.06       11.56      5.27 o
   3   0  18     2825.55     2654.92     29.12 o
   4   0  18       11.16        2.72      6.49 o
   5   0  18      365.52      355.10     19.50 o
   6   0  18       19.25       15.66     15.08 o
   7   0  18      162.84      111.76     20.43 o
   8   0  18       69.98      110.73     21.86 o
   1   1  18     1360.00     1302.37     15.61 o
   2   1  18      109.75       99.52      5.45 o
   3   1  18       57.66       88.86      5.59 o
   4   1  18       14.56       14.60      5.30 o
   5   1  18      143.73      155.52     10.53 o
   6   1  18        0.24       -8.96      9.02 o
   7   1  18        0.03       11.26     10.14 o
   8   1  18       30.43       37.52     12.38 o
   0   2  18     2449.65     2289.58     33.85 o
   1   2  18        2.52        3.81      3.89 o
   2   2  18      143.39      157.67      6.94 o
   3   2  18     1277.55     1272.27     15.54 o
   4   2  18      626.74      581.99     12.79 o
   5   2  18       44.90       40.29      6.90 o
   6   2  18      843.75      848.49     23.06 o
   7   2  18       54.50       42.37     12.19 o
   8   2  18       63.56       65.97     13.67 o
   1   3  18      718.05      706.11     14.69 o
   2   3  18      335.08      392.32      9.29 o
   3   3  18      109.45      119.27      6.18 o
   4   3  18      783.47      754.57     13.48 o
   5   3  18      176.00      171.87      9.81 o
   6   3  18      616.89      605.84     20.57 o
   7   3  18       31.25       35.07     11.49 o
   8   3  18       11.62        6.18     11.11 o
   0   4  18      613.75      612.05     14.07 o
   1   4  18      410.84      506.59     14.94 o
   2   4  18      221.63      266.61      7.58 o
   3   4  18      272.95      295.00     10.00 o
   4   4  18       35.41       37.60      6.17 o
   5   4  18       23.47       23.16      6.74 o
   6   4  18      279.59      294.48     15.76 o
   7   4  18      149.13      160.36     15.87 o
   8   4  18        1.85       14.84     12.30 o
   1   5  18       15.73       13.43      4.72 o
   2   5  18      227.11      195.15      8.08 o
   3   5  18      591.49      547.19     12.95 o
   4   5  18     1075.00     1037.78     19.07 o
   5   5  18      122.89      144.06      9.93 o
   6   5  18      104.10      121.22     12.11 o
   7   5  18      182.62      185.43     16.86 o
   8   5  18        5.31        1.61     12.60 o
   0   6  18      703.85      735.43     21.40 o
   1   6  18      237.51      245.42      9.45 o
   2   6  18        0.46        2.59      4.79 o
   3   6  18       19.63       12.02      5.27 o
   4   6  18       82.72       88.48      8.58 o
   5   6  18       27.95       39.60      8.45 o
   6   6  18        5.64       12.10      8.28 o
   7   6  18        2.91       -4.73      9.87 o
   8   6  18        3.05       13.13     16.54 o
   1   7  18        0.69        0.71      4.99 o
   2   7  18     2104.40     2105.85     26.82 o
   3   7  18      714.34      652.88     15.61 o
   4   7  18       57.16       53.30      8.08 o
   5   7  18       65.70       58.96      9.64 o
   6   7  18        2.93        2.98      8.44 o
   7   7  18      358.70      363.92     22.83 o
   0   8  18      580.52      562.55     21.35 o
   1   8  18       10.53       21.49      5.94 o
   2   8  18      228.55      244.31     10.86 o
   3   8  18      732.18      708.88     17.59 o
   4   8  18        6.81        2.74      6.91 o
   5   8  18       29.57       28.75      9.06 o
   6   8  18       58.95       61.60     10.59 o
   7   8  18       11.08       16.45     12.26 o
   1   9  18       69.60       84.85      8.54 o
   2   9  18       37.83       47.16      7.58 o
   3   9  18       82.32      118.60      9.64 o
   4   9  18      172.58      195.94     13.03 o
   5   9  18       13.60       21.75      8.65 o
   6   9  18       27.31       24.13     10.48 o
   7   9  18      147.33      143.19     18.86 o
   0  10  18      526.37      600.57     22.22 o
   1  10  18        3.71        4.34      6.00 o
   2  10  18      430.91      428.61     14.43 o
   3  10  18       18.42       14.71      7.10 o
   4  10  18       34.31       18.80      8.09 o
   5  10  18       56.12       52.05     10.13 o
   6  10  18      102.86       98.21     14.02 o
   7  10  18        2.73        2.64     33.38 o
   1  11  18      254.96      255.59     11.61 o
   2  11  18      193.61      214.67     10.73 o
   3  11  18        1.04       -1.22      7.08 o
   4  11  18       14.72       15.66      8.86 o
   5  11  18       17.48        5.15      9.27 o
   6  11  18      121.73      120.39     15.14 o
   0  12  18      549.27      574.36     21.88 o
   1  12  18      207.00      207.27     12.35 o
   2  12  18        6.35       12.79      7.15 o
   3  12  18      185.16      166.91     13.94 o
   4  12  18      314.49      306.68     17.08 o
   5  12  18      173.47      184.41     15.04 o
   6  12  18       35.02       33.56     11.75 o
   1  13  18      247.93      262.74     15.11 o
   2  13  18       18.69       25.45      9.83 o
   3  13  18       79.82       69.18     11.39 o
   4  13  18      102.15      104.78     13.28 o
   5  13  18        1.62        6.25     10.05 o
   0  14  18      829.16      776.57     38.21 o
   1  14  18       12.72       12.15      9.31 o
   2  14  18       13.62        9.06      9.32 o
   3  14  18      138.37      171.73     14.77 o
   4  14  18        0.34        4.95     10.02 o
   5  14  18       17.32        3.89     15.30 o
   1  15  18        5.13        4.82     10.18 o
   2  15  18       13.88        4.41     10.07 o
   3  15  18        5.57       14.68     10.27 o
   4  15  18       10.50       12.73     10.12 o
   0  16  18       77.47      139.76     23.01 o
   1  16  18       11.70       -0.30     11.62 o
   2  16  18       31.45       31.88     11.61 o
   3  16  18       35.90       37.96     11.50 o
   1  17  18       52.06       25.65     13.80 o
   1   1  19      515.64      488.12     10.59 o
   2   1  19       33.16       33.59      4.54 o
   3   1  19       57.81       81.08      5.61 o
   4   1  19        1.15        0.31      4.53 o
   5   1  19      939.66      915.12     20.37 o
   6   1  19        2.87       11.76     10.63 o
   7   1  19      488.27      486.20     24.36 o
   8   1  19       66.22       72.60     14.27 o
   0   2  19       54.31       58.50      8.77 o
   1   2  19       63.84       90.92      6.35 o
   2   2  19       11.07       25.24      4.83 o
   3   2  19      713.43      697.76     12.37 o
   4   2  19        6.03        5.44      4.91 o
   5   2  19       63.24       58.75      7.66 o
   6   2  19       57.03       60.04     12.52 o
   7   2  19       92.68       82.67     14.01 o
   8   2  19        1.01        8.62     11.50 o
   1   3  19     1826.71     1724.94     23.75 o
   2   3  19      263.37      295.95      8.71 o
   3   3  19      181.22      173.95      6.66 o
   4   3  19       41.98       18.73      5.40 o
   5   3  19       90.88      103.12      8.80 o
   6   3  19      564.11      600.86     22.74 o
   7   3  19       46.91       64.59     13.36 o
   8   3  19       25.60       38.65     14.84 o
   0   4  19     2329.04     2440.84     53.27 o
   1   4  19      100.69      120.09      7.61 o
   2   4  19       96.32       85.46      5.64 o
   3   4  19      457.47      452.79     12.01 o
   4   4  19       13.22       17.43      6.04 o
   5   4  19      137.94      134.90     10.08 o
   6   4  19       57.46       43.87     10.89 o
   7   4  19       58.42       64.06     13.14 o
   8   4  19       74.46       94.70     17.64 o
   1   5  19      851.73      877.74     14.93 o
   2   5  19       94.90       85.70      6.51 o
   3   5  19       17.28       15.83      5.67 o
   4   5  19        0.02        4.54      6.13 o
   5   5  19        1.41        7.10      6.80 o
   6   5  19        3.08        2.35      8.71 o
   7   5  19       16.19        8.85     11.06 o
   8   5  19        7.07        2.98     13.58 o
   0   6  19       93.42      140.03     11.81 o
   1   6  19        4.05        7.55      5.31 o
   2   6  19     1300.41     1263.41     19.12 o
   3   6  19     1191.74     1159.73     19.84 o
   4   6  19      764.63      706.20     16.85 o
   5   6  19     1367.22     1323.48     24.13 o
   6   6  19      158.85      142.27     13.44 o
   7   6  19        5.78       -0.57      9.99 o
   1   7  19      391.73      423.03     12.38 o
   2   7  19        2.40       16.40      6.28 o
   3   7  19        0.12        6.84      6.85 o
   4   7  19        1.86        5.61      6.95 o
   5   7  19       33.84       39.55      9.20 o
   6   7  19       32.18       39.63      9.40 o
   7   7  19        6.80       24.66     12.56 o
   0   8  19     2115.05     1979.75     54.52 o
   1   8  19      135.28      121.17      8.19 o
   2   8  19       25.66       19.09      7.33 o
   3   8  19      236.34      248.67     12.35 o
   4   8  19       19.65       30.11      8.36 o
   5   8  19      640.69      633.73     21.79 o
   6   8  19       54.69       54.94     10.69 o
   7   8  19       31.09       44.05     13.71 o
   1   9  19       76.65       69.26      8.92 o
   2   9  19       34.61       28.05      7.25 o
   3   9  19        8.41       -0.88      6.79 o
   4   9  19        8.16       -0.67      7.26 o
   5   9  19        0.70        4.45      8.34 o
   6   9  19        0.34        1.81      9.89 o
   7   9  19        4.85        4.21     13.44 o
   0  10  19      102.84      102.07     13.19 o
   1  10  19       75.39       74.54      8.86 o
   2  10  19        1.44        3.86      7.17 o
   3  10  19      107.16       85.01      9.91 o
   4  10  19      103.83       82.85     10.54 o
   5  10  19       95.26      125.87     13.76 o
   6  10  19       11.12       10.07     10.39 o
   1  11  19      957.36      875.34     18.78 o
   2  11  19      113.22      139.11     10.15 o
   3  11  19       30.08       19.95      8.06 o
   4  11  19      105.60       73.01     11.51 o
   5  11  19       15.83       -1.44      9.13 o
   6  11  19       26.45       41.37     12.61 o
   0  12  19       21.78       17.86     10.56 o
   1  12  19       38.64       47.67      9.13 o
   2  12  19       49.21       56.29      8.79 o
   3  12  19      267.89      298.24     16.79 o
   4  12  19      261.20      267.62     16.74 o
   5  12  19       78.70       83.67     12.68 o
   1  13  19      200.34      226.89     13.93 o
   2  13  19       16.72        2.23      8.62 o
   3  13  19       46.85       35.32     10.54 o
   4  13  19        2.22        4.45      9.23 o
   5  13  19      115.85      143.94     14.92 o
   0  14  19        0.34       13.86     14.32 o
   1  14  19      157.75      145.62     12.94 o
   2  14  19        0.36       -4.12      9.34 o
   3  14  19        0.11        0.30      9.10 o
   4  14  19        2.18        7.69     10.05 o
   1  15  19       40.30       66.77     12.18 o
   2  15  19       32.86       19.32     10.56 o
   3  15  19       31.84       39.25     11.39 o
   0  16  19      105.16       91.83     21.37 o
   1  16  19       11.39       25.54     12.55 o
   2  16  19        1.95        2.65      9.81 o
   0   0  20     2006.21     1965.94     62.12 o
   1   0  20       64.73       70.75      7.32 o
   2   0  20      380.63      380.28     13.26 o
   3   0  20      659.64      656.13     15.65 o
   4   0  20        0.52        2.92      6.74 o
   5   0  20       37.19       40.53     11.19 o
   6   0  20      240.58      259.96     25.29 o
   7   0  20       39.49       56.53     18.54 o
   8   0  20      470.15      483.91     61.49 o
   1   1  20       51.99       49.23      5.29 o
   2   1  20       11.84        3.77      3.93 o
   3   1  20      342.78      329.91      9.05 o
   4   1  20       37.38       27.98      5.65 o
   5   1  20        2.66        0.32      6.62 o
   6   1  20       96.87       85.48     13.66 o
   7   1  20      107.16      102.45     14.82 o
   8   1  20        0.08        1.33     13.62 o
   0   2  20       92.47      114.61      9.44 o
   1   2  20      173.33      187.24      7.42 o
   2   2  20     1161.27     1129.34     13.92 o
   3   2  20      105.02      113.55      6.76 o
   4   2  20        4.04       -1.37      4.82 o
   5   2  20      512.96      515.81     16.45 o
   6   2  20        0.03       10.98     10.53 o
   7   2  20        6.63        4.65     10.81 o
   8   2  20      164.68      190.98     21.59 o
   1   3  20       39.05       41.66      6.78 o
   2   3  20        9.28       12.43      4.48 o
   3   3  20      338.42      310.47      8.25 o
   4   3  20       12.62       13.28      5.92 o
   5   3  20       69.18       72.23      9.20 o
   6   3  20       26.71       31.02     10.49 o
   7   3  20       52.80       60.98     13.40 o
   8   3  20        0.06       -2.35     12.60 o
   0   4  20       44.85       77.96     10.49 o
   1   4  20      478.78      508.36     14.87 o
   2   4  20     1332.92     1296.98     15.49 o
   3   4  20      745.91      745.18     14.47 o
   4   4  20        4.10        4.46      5.66 o
   5   4  20      191.50      161.73     10.80 o
   6   4  20        1.01        4.49      9.13 o
   7   4  20        6.36       -0.21     10.51 o
   1   5  20      529.47      589.04     13.74 o
   2   5  20     1523.12     1505.23     19.01 o
   3   5  20      337.74      316.16     11.59 o
   4   5  20      139.49      153.47      9.51 o
   5   5  20      138.68      123.44     10.24 o
   6   5  20       22.65       27.43     10.57 o
   7   5  20       77.94       70.15     13.56 o
   0   6  20       75.71       75.35     10.73 o
   1   6  20        2.27        4.71      5.50 o
   2   6  20      168.78      175.23      8.93 o
   3   6  20       91.44       73.66      8.28 o
   4   6  20      104.00      104.67      9.17 o
   5   6  20      120.67      117.07     10.29 o
   6   6  20       88.61       87.74     12.16 o
   7   6  20       13.95       10.89     11.24 o
   1   7  20     1700.83     1671.52     27.31 o
   2   7  20     3394.21     3449.44     45.34 o
   3   7  20        6.13       20.13      7.33 o
   4   7  20      176.99      154.49     11.56 o
   5   7  20      112.39      129.08     11.95 o
   6   7  20       43.97       38.09     10.67 o
   7   7  20       16.82       16.47     12.74 o
   0   8  20      120.52      160.56     15.83 o
   1   8  20       22.79        6.35      5.87 o
   2   8  20       80.92       73.47      9.00 o
   3   8  20      617.17      574.06     17.41 o
   4   8  20      124.84      122.95     11.73 o
   5   8  20       43.30       56.94     10.24 o
   6   8  20        8.23        7.95      9.46 o
   7   8  20        0.48        1.73     13.37 o
   1   9  20       65.75       66.06      9.14 o
   2   9  20      312.63      304.55     13.47 o
   3   9  20        1.40       -6.63      6.63 o
   4   9  20        8.83        4.19      8.21 o
   5   9  20       58.57       70.86     10.89 o
   6   9  20       67.18       77.52     13.11 o
   0  10  20      352.76      350.71     20.86 o
   1  10  20      661.87      703.99     18.66 o
   2  10  20        5.05       -4.57      6.84 o
   3  10  20      249.87      224.67     13.73 o
   4  10  20        7.24       12.27      8.80 o
   5  10  20      207.99      174.46     15.10 o
   6  10  20       41.28       38.96     11.69 o
   1  11  20       22.63       30.28      8.15 o
   2  11  20       33.35       36.74      8.36 o
   3  11  20        3.40       -3.61      7.25 o
   4  11  20       25.08       33.29     10.82 o
   5  11  20        6.20        7.54     10.07 o
   6  11  20       61.84       48.79     13.09 o
   0  12  20      298.86      290.41     18.02 o
   1  12  20        0.28       -1.91      7.85 o
   2  12  20       64.84       54.65      9.28 o
   3  12  20       15.98       20.16      9.78 o
   4  12  20       61.21       64.07     12.16 o
   5  12  20      273.01      284.02     18.70 o
   1  13  20       82.37       65.96     10.91 o
   2  13  20       62.23       67.42     10.37 o
   3  13  20        4.24        1.91      9.23 o
   4  13  20       95.43      121.26     14.27 o
   5  13  20        7.36       14.40     11.32 o
   0  14  20       39.48       46.36     16.36 o
   1  14  20        2.43        2.59      8.50 o
   2  14  20       38.80       39.92     10.69 o
   3  14  20       20.69       36.52     11.42 o
   4  14  20        1.46        3.88     10.33 o
   1  15  20       13.30        1.21      9.26 o
   2  15  20        3.10       11.12      9.72 o
   3  15  20        0.00       -9.99      9.99 o
   0  16  20        1.14       15.66     16.63 o
   1  16  20       19.06       17.39     10.88 o
   2  16  20      101.04       80.88     17.31 o
   1   1  21     1090.30     1042.86     17.12 o
   2   1  21      855.60      867.39     13.13 o
   3   1  21      281.46      276.89      8.87 o
   4   1  21      356.50      361.48     11.42 o
   5   1  21       83.55       70.39     10.42 o
   6   1  21      402.08      372.00     20.97 o
   7   1  21        4.10       -0.64     10.69 o
   8   1  21        0.07       -7.96     13.40 o
   0   2  21      311.94      335.02     13.97 o
   1   2  21       38.04       32.39      4.90 o
   2   2  21      405.13      370.78      9.17 o
   3   2  21      100.86       98.06      6.80 o
   4   2  21       45.13       45.77      6.48 o
   5   2  21       91.93      109.38     10.78 o
   6   2  21      507.94      512.06     23.61 o
   7   2  21        6.90       -0.29     10.89 o
   1   3  21       30.05       28.54      6.80 o
   2   3  21       60.16       48.71      5.61 o
   3   3  21       25.80       14.23      4.94 o
   4   3  21      349.88      370.91     12.52 o
   5   3  21       18.23       24.04      8.33 o
   6   3  21      172.76      185.76     16.78 o
   7   3  21       56.86       36.72     12.51 o
   0   4  21      480.04      478.51     33.35 o
   1   4  21      345.19      334.55     14.18 o
   2   4  21       41.75       54.96      5.67 o
   3   4  21      267.28      287.72     11.07 o
   4   4  21       10.75        2.75      5.90 o
   5   4  21        0.03       -3.69      6.57 o
   6   4  21       43.66       42.31     11.42 o
   7   4  21        8.79        4.37     10.80 o
   1   5  21      427.72      391.42     12.30 o
   2   5  21      894.60      896.42     18.30 o
   3   5  21        0.22        1.15      5.71 o
   4   5  21       11.66       21.59      6.81 o
   5   5  21       23.84       17.78      7.43 o
   6   5  21        0.75        5.52      9.98 o
   7   5  21       87.67       86.36     14.81 o
   0   6  21     6632.06     6528.30    155.98 o
   1   6  21     2935.48     2808.44     42.54 o
   2   6  21       20.77       31.10      7.80 o
   3   6  21       63.84       66.79      8.78 o
   4   6  21       89.03       78.78      9.34 o
   5   6  21       68.58       67.82      9.39 o
   6   6  21      575.62      574.29     21.96 o
   7   6  21        1.30        4.86     11.38 o
   1   7  21       26.84       17.45      8.22 o
   2   7  21       13.50       25.19      7.49 o
   3   7  21      323.46      307.15     13.65 o
   4   7  21        5.17        9.09      8.15 o
   5   7  21       30.41       31.43      9.13 o
   6   7  21        8.72       11.44      9.67 o
   7   7  21       25.65       28.63     15.36 o
   0   8  21      449.39      392.06     22.11 o
   1   8  21      519.53      616.86     18.71 o
   2   8  21      121.37      131.59     10.64 o
   3   8  21       29.40       47.70      8.89 o
   4   8  21       65.79       55.94     10.20 o
   5   8  21      180.03      204.07     14.05 o
   6   8  21       72.10       78.12     12.66 o
   1   9  21      547.47      542.90     17.19 o
   2   9  21      187.70      188.67     12.60 o
   3   9  21       22.76       15.38      7.58 o
   4   9  21        0.33       -7.52      7.62 o
   5   9  21       29.40       32.80      9.64 o
   6   9  21        9.40        9.22     10.73 o
   0  10  21      609.67      537.16     25.17 o
   1  10  21       35.09       37.69      8.68 o
   2  10  21      270.58      235.48     14.06 o
   3  10  21      254.28      250.97     14.50 o
   4  10  21        2.01        7.85      8.48 o
   5  10  21        1.95        1.56      9.58 o
   6  10  21        3.10       -0.12     10.59 o
   1  11  21       52.27       41.49      8.86 o
   2  11  21       75.68       58.03      9.66 o
   3  11  21        2.11        6.37      8.98 o
   4  11  21       97.11       89.97     13.32 o
   5  11  21      106.24       84.77     13.85 o
   0  12  21     1030.14     1071.49     33.15 o
   1  12  21       13.01       18.05      9.18 o
   2  12  21       34.13       35.28      9.35 o
   3  12  21      118.46      117.48     13.59 o
   4  12  21        0.58       -3.34      9.98 o
   5  12  21        1.63       -1.85     10.59 o
   1  13  21       51.56       47.52     10.31 o
   2  13  21      336.11      359.35     18.84 o
   3  13  21      128.12      158.71     14.96 o
   4  13  21       10.22       23.20     11.14 o
   0  14  21       58.75       63.99     17.04 o
   1  14  21       24.58       29.12      9.70 o
   2  14  21       64.06       47.46     11.89 o
   3  14  21        1.17        3.25     10.27 o
   4  14  21        4.55      -21.08     29.87 o
   1  15  21       62.48       54.34     12.39 o
   2  15  21        5.70       12.69     10.09 o
   0  16  21       70.75       36.95     19.36 o
   1  16  21        0.58       11.52     17.93 o
   0   0  22      108.75      106.89     13.33 o
   1   0  22       40.55       52.01      6.31 o
   2   0  22      679.50      754.40     18.09 o
   3   0  22      439.54      362.34     13.06 o
   4   0  22      235.08      236.68     14.34 o
   5   0  22      770.60      752.33     31.80 o
   6   0  22      289.29      237.43     26.25 o
   7   0  22       80.01       78.02     22.81 o
   1   1  22      152.63      164.19      7.87 o
   2   1  22       58.71       84.23      5.99 o
   3   1  22      322.09      286.31      9.07 o
   4   1  22       68.58       55.36      6.79 o
   5   1  22       17.97       20.72      8.28 o
   6   1  22        0.10       -8.28      9.95 o
   7   1  22       50.75       43.45     12.97 o
   0   2  22      127.63      135.59     10.51 o
   1   2  22      247.33      230.85      8.19 o
   2   2  22        6.10        2.65      3.99 o
   3   2  22     1593.36     1602.99     18.09 o
   4   2  22        3.48       13.49      6.11 o
   5   2  22       22.06       30.75      8.67 o
   6   2  22      112.01      130.54     15.57 o
   7   2  22       75.12       57.22     13.70 o
   1   3  22       90.77      100.68      8.38 o
   2   3  22      217.16      245.68      8.80 o
   3   3  22       42.01       43.07      5.99 o
   4   3  22      205.92      194.30     10.13 o
   5   3  22      102.05       81.60     11.26 o
   6   3  22       64.36       65.87     13.74 o
   7   3  22       35.45       36.61     12.97 o
   0   4  22       68.12       74.30     14.57 o
   1   4  22       21.27       20.14      7.84 o
   2   4  22       33.39       40.54      5.60 o
   3   4  22      329.29      322.51     11.44 o
   4   4  22       12.43        8.49      6.49 o
   5   4  22        7.46       23.22      8.58 o
   6   4  22        4.42        8.34     10.88 o
   7   4  22       49.71       22.07     12.54 o
   1   5  22      507.99      468.44     17.09 o
   2   5  22      225.32      220.35     11.18 o
   3   5  22       10.03       11.40      6.17 o
   4   5  22      744.38      740.34     17.91 o
   5   5  22       34.74       50.69      9.16 o
   6   5  22       29.45       39.69     10.97 o
   7   5  22      339.63      381.10     23.16 o
   0   6  22        6.01       39.67     12.62 o
   1   6  22      507.51      504.70     17.40 o
   2   6  22        7.53        1.38      6.79 o
   3   6  22      112.31      122.95     10.27 o
   4   6  22        1.96        9.88      7.55 o
   5   6  22       10.78        6.47      8.09 o
   6   6  22        1.27        5.80      9.42 o
   7   6  22        9.09        7.24     12.90 o
   1   7  22      230.53      220.60     12.99 o
   2   7  22      252.69      229.58     12.21 o
   3   7  22      594.63      605.34     17.80 o
   4   7  22      324.20      279.23     15.15 o
   5   7  22        3.98        6.99      8.60 o
   6   7  22        0.39        8.66      9.66 o
   0   8  22      807.60      751.05     28.52 o
   1   8  22     1235.47     1325.94     25.81 o
   2   8  22       84.46       83.31      9.79 o
   3   8  22       75.24       93.35     10.29 o
   4   8  22       29.99       31.25      9.23 o
   5   8  22       11.39        0.14      8.91 o
   6   8  22       12.53        2.79      9.32 o
   1   9  22      723.58      785.81     20.02 o
   2   9  22      103.19      101.04     11.06 o
   3   9  22        3.32        3.72      8.02 o
   4   9  22        0.87       -1.87      8.10 o
   5   9  22       18.46       19.27     10.01 o
   6   9  22        0.27        5.68     10.07 o
   0  10  22      598.40      610.11     35.98 o
   1  10  22      148.31      182.92     12.41 o
   2  10  22      273.05      226.37     13.11 o
   3  10  22       27.08       21.62      9.54 o
   4  10  22        2.26        4.39      8.57 o
   5  10  22        4.25        0.81      9.81 o
   6  10  22        0.08       -5.76     10.97 o
   1  11  22       36.26       35.47      9.37 o
   2  11  22        8.18        9.49      7.93 o
   3  11  22      100.83      105.12     12.89 o
   4  11  22       27.55       25.89     11.19 o
   5  11  22       17.94        8.44     10.66 o
   0  12  22      149.08      222.72     20.96 o
   1  12  22        0.01       -0.31      8.43 o
   2  12  22       54.17       51.35     10.18 o
   3  12  22      122.70      144.94     15.12 o
   4  12  22      134.80      131.56     15.35 o
   5  12  22       33.42       31.04     12.98 o
   1  13  22       67.14       90.78     12.15 o
   2  13  22       13.11       26.52     10.71 o
   3  13  22       34.52       36.33     11.21 o
   4  13  22       31.36       21.52     11.94 o
   0  14  22      115.03      140.18     20.28 o
   1  14  22        5.45        3.48     10.20 o
   2  14  22       42.24       48.21     12.12 o
   3  14  22       58.16       81.11     13.75 o
   1  15  22        0.42        0.72     10.50 o
   2  15  22       14.26       14.12     11.20 o
   1   1  23      261.07      253.96      9.22 o
   2   1  23        9.14        6.53      4.53 o
   3   1  23      150.30      149.05      7.48 o
   4   1  23        9.25       13.51      6.36 o
   5   1  23        7.14        6.01      7.92 o
   6   1  23      152.38      152.72     16.67 o
   7   1  23      121.77      133.30     16.93 o
   0   2  23      268.94      256.33     13.65 o
   1   2  23       70.64       79.77      6.05 o
   2   2  23       75.07       51.06      6.34 o
   3   2  23       76.45       88.35      6.72 o
   4   2  23        8.27        5.45      6.21 o
   5   2  23      331.95      322.47     16.84 o
   6   2  23      136.30      161.46     17.05 o
   7   2  23      193.40      190.00     18.59 o
   1   3  23      466.13      454.30     12.98 o
   2   3  23       33.66       37.42      5.25 o
   3   3  23       74.71       95.29      7.97 o
   4   3  23      609.10      584.75     16.14 o
   5   3  23        0.61       -4.32      8.17 o
   6   3  23       47.80       56.15     13.73 o
   7   3  23       52.84       68.29     14.81 o
   0   4  23      468.79      506.11     26.24 o
   1   4  23      569.78      499.86     17.75 o
   2   4  23       49.75       39.13      6.23 o
   3   4  23      154.22      191.21      9.82 o
   4   4  23      149.47      138.76     10.18 o
   5   4  23       34.03       35.58      9.34 o
   6   4  23      136.09      130.75     16.00 o
   7   4  23       11.41       12.58     12.17 o
   1   5  23      137.97      159.32     11.85 o
   2   5  23      147.69      164.65     10.56 o
   3   5  23       46.45       50.86      7.76 o
   4   5  23       46.18       43.48      8.12 o
   5   5  23       25.46        8.71      8.54 o
   6   5  23        9.03       13.80     10.20 o
   7   5  23        0.18        7.62     14.23 o
   0   6  23     1968.73     1963.62     42.82 o
   1   6  23     1515.23     1580.63     27.45 o
   2   6  23       17.41       10.58      7.23 o
   3   6  23      428.10      381.80     14.91 o
   4   6  23        5.60       -0.34      7.57 o
   5   6  23      271.30      266.15     14.71 o
   6   6  23        0.30        0.16      9.43 o
   1   7  23        2.08        5.42      8.23 o
   2   7  23        3.53       -1.90      7.03 o
   3   7  23       20.08       24.45      8.63 o
   4   7  23        0.34        3.23      8.29 o
   5   7  23       12.56       13.70      9.51 o
   6   7  23       30.23       29.01     11.23 o
   0   8  23     1307.11     1319.62     36.92 o
   1   8  23      139.82      121.18     11.11 o
   2   8  23      322.72      331.84     15.58 o
   3   8  23      239.62      282.27     14.81 o
   4   8  23        2.11        8.58      8.63 o
   5   8  23      106.39       71.09     12.37 o
   6   8  23        7.85        6.44     10.14 o
   1   9  23      213.20      198.98     12.64 o
   2   9  23        3.06        9.35      8.53 o
   3   9  23      123.26      117.16     12.57 o
   4   9  23      101.42      101.43     12.21 o
   5   9  23        1.25        5.66     10.07 o
   6   9  23       17.44       17.09     11.73 o
   0  10  23        0.19       -2.68     11.43 o
   1  10  23      172.18      150.58     12.02 o
   2  10  23      189.41      211.81     12.66 o
   3  10  23       93.26       77.21     11.80 o
   4  10  23       65.80       79.08     11.85 o
   5  10  23        5.25       14.38     10.51 o
   1  11  23      124.11      123.08     12.38 o
   2  11  23        1.20       -6.80      7.50 o
   3  11  23        3.45        1.22      8.57 o
   4  11  23       37.93       32.93     11.64 o
   5  11  23        1.71       -1.94     10.16 o
   0  12  23        7.75        3.96     12.80 o
   1  12  23       72.94       52.09     10.68 o
   2  12  23        0.40       -7.68      8.60 o
   3  12  23       74.22       72.05     13.22 o
   4  12  23       49.33       31.52     12.19 o
   1  13  23       58.02       53.32     11.94 o
   2  13  23        0.14       -5.77     10.35 o
   3  13  23        8.97        2.14     10.77 o
   0  14  23        3.66       10.32     17.10 o
   1  14  23        1.13        3.08     10.74 o
   2  14  23       30.34       49.71     12.33 o
   1  15  23       10.27        8.14     12.66 o
   0   0  24      234.14      239.06     19.10 o
   1   0  24      298.28      356.13     14.00 o
   2   0  24      322.65      273.16     13.00 o
   3   0  24      628.29      585.13     16.33 o
   4   0  24        1.50       -6.80      8.54 o
   5   0  24      222.03      200.26     20.85 o
   6   0  24        1.45       -1.17     15.35 o
   7   0  24        0.84       17.69     17.68 o
   1   1  24      165.33      167.78      7.93 o
   2   1  24      105.31       93.87      6.60 o
   3   1  24        2.58        9.77      5.12 o
   4   1  24        1.78        2.25      6.49 o
   5   1  24      213.11      202.16     13.62 o
   6   1  24       80.71       76.47     14.41 o
   7   1  24       28.38       14.31     12.50 o
   0   2  24     1114.97     1095.25     26.65 o
   1   2  24       11.12       11.07      4.89 o
   2   2  24     1224.91     1244.64     18.15 o
   3   2  24       78.59       73.23      7.09 o
   4   2  24      129.47      144.23     10.32 o
   5   2  24      107.96      102.47     12.26 o
   6   2  24        2.60       14.36     11.73 o
   7   2  24       14.97        8.50     11.85 o
   1   3  24      295.64      264.35     10.89 o
   2   3  24       16.09       12.72      5.31 o
   3   3  24       20.78       20.60      6.37 o
   4   3  24       41.01       36.47      8.01 o
   5   3  24        0.78        9.92      9.13 o
   6   3  24        5.70        9.51     11.61 o
   7   3  24       35.54       45.19     15.32 o
   0   4  24      288.55      289.72     22.38 o
   1   4  24      126.66       97.38     11.03 o
   2   4  24      263.86      254.53     10.93 o
   3   4  24      192.75      205.83     10.58 o
   4   4  24        9.71        4.61      6.84 o
   5   4  24      125.61      135.80     12.55 o
   6   4  24       75.65       77.48     14.96 o
   7   4  24        7.08        1.10     14.67 o
   1   5  24      193.63      183.14     12.65 o
   2   5  24      512.83      500.13     15.62 o
   3   5  24        0.56        4.53      6.70 o
   4   5  24      170.80      172.51     11.66 o
   5   5  24       67.04       66.84     10.87 o
   6   5  24      102.58      102.67     14.81 o
   0   6  24      753.84      779.83     29.82 o
   1   6  24       29.69       42.31      9.56 o
   2   6  24       78.83       93.36      9.66 o
   3   6  24        5.14        0.21      7.51 o
   4   6  24       36.79       41.89      9.98 o
   5   6  24       14.67       19.18      9.41 o
   6   6  24       65.67       48.01     12.03 o
   1   7  24      653.21      598.97     19.17 o
   2   7  24       57.21       52.29      8.75 o
   3   7  24       28.24       32.33      8.93 o
   4   7  24      580.79      629.66     22.57 o
   5   7  24       12.25       15.25     10.14 o
   6   7  24      230.63      235.06     17.28 o
   0   8  24      234.89      278.75     21.12 o
   1   8  24       42.23       34.92      9.17 o
   2   8  24       69.10       83.35     11.04 o
   3   8  24        0.70        0.42      7.84 o
   4   8  24        4.79        7.27      9.35 o
   5   8  24        0.57       -4.82      8.90 o
   6   8  24        0.14       -3.77     10.65 o
   1   9  24       15.12       14.48      8.57 o
   2   9  24      237.67      261.74     15.05 o
   3   9  24      110.33      107.44     12.73 o
   4   9  24       62.37       84.89     12.88 o
   5   9  24        5.97        8.39     10.26 o
   0  10  24       52.89       68.42     15.04 o
   1  10  24       42.97       56.03     10.53 o
   2  10  24       54.01       40.83      9.57 o
   3  10  24      125.62      117.77     14.24 o
   4  10  24       13.51        5.85     10.27 o
   5  10  24       40.72       42.57     12.27 o
   1  11  24       28.02       22.04     10.19 o
   2  11  24        2.58        0.27      8.74 o
   3  11  24       46.17       39.27     12.10 o
   4  11  24       50.46       55.93     12.87 o
   0  12  24        7.19        3.46     13.49 o
   1  12  24        7.22       -4.35      8.88 o
   2  12  24       59.26       60.45     12.99 o
   3  12  24       78.87       83.32     14.09 o
   4  12  24        0.01        9.96     11.11 o
   1  13  24        0.01       -7.00      9.81 o
   2  13  24        6.83       13.92     10.88 o
   3  13  24        0.95        3.54     10.81 o
   0  14  24       37.53       14.10     16.96 o
   1  14  24       55.44       36.47     13.90 o
   2  14  24        1.79       11.96     11.96 o
   1   1  25      367.10      384.55     10.20 o
   2   1  25       17.42       20.62      5.78 o
   3   1  25       78.37       95.43      8.05 o
   4   1  25      903.40      844.83     21.12 o
   5   1  25       28.01       28.88     10.04 o
   6   1  25        0.95       -0.47     11.43 o
   7   1  25      117.60      123.56     21.18 o
   0   2  25       67.59       70.31     11.80 o
   1   2  25       20.14       18.00      5.65 o
   2   2  25      212.43      203.19      9.35 o
   3   2  25       71.72       76.66      8.40 o
   4   2  25      131.91      145.12     10.68 o
   5   2  25      210.38      220.12     15.44 o
   6   2  25       97.42       84.39     15.32 o
   1   3  25      217.46      218.84     10.51 o
   2   3  25      342.62      307.54     11.66 o
   3   3  25        5.11        3.37      6.40 o
   4   3  25        7.24       12.83      7.48 o
   5   3  25       14.30       20.02      9.95 o
   6   3  25       63.02       62.83     14.44 o
   0   4  25      222.25      212.00     20.65 o
   1   4  25        0.14        5.96      7.46 o
   2   4  25       26.15       14.79      6.57 o
   3   4  25       54.40       37.76      8.05 o
   4   4  25       42.00       36.97      8.28 o
   5   4  25      105.33      101.90     12.17 o
   6   4  25      106.59      106.02     16.17 o
   1   5  25       29.89       17.95      8.47 o
   2   5  25       40.35       35.77      8.18 o
   3   5  25       15.31       -1.29      7.08 o
   4   5  25       22.17       11.13      8.00 o
   5   5  25       30.81       56.73     10.85 o
   6   5  25        0.34       -1.39     10.30 o
   0   6  25      141.85      210.72     19.08 o
   1   6  25        0.13        7.37      8.50 o
   2   6  25      699.45      673.38     18.94 o
   3   6  25       72.40       79.69     11.30 o
   4   6  25       95.58       96.19     12.01 o
   5   6  25       88.72      106.26     12.59 o
   6   6  25      168.27      198.74     17.70 o
   1   7  25       21.34       22.58      9.35 o
   2   7  25      101.84      107.90     11.73 o
   3   7  25       20.91       17.37      9.47 o
   4   7  25        4.30        7.52      8.95 o
   5   7  25        7.64        0.29      9.57 o
   6   7  25       10.24        8.11     10.43 o
   0   8  25      202.44      230.56     20.45 o
   1   8  25       15.71        9.98      8.76 o
   2   8  25      511.39      488.95     19.69 o
   3   8  25      125.71      105.95     12.67 o
   4   8  25      222.83      224.34     16.83 o
   5   8  25       61.72       83.95     13.36 o
   1   9  25       89.17      106.39     11.51 o
   2   9  25        0.04       -0.19      9.25 o
   3   9  25        9.62        4.16      9.96 o
   4   9  25        4.77       -0.20      9.68 o
   5   9  25       75.23       77.73     14.35 o
   0  10  25        4.50       28.13     12.67 o
   1  10  25       11.28        8.19      9.40 o
   2  10  25       15.56       16.40      9.79 o
   3  10  25      175.58      195.84     16.77 o
   4  10  25       11.19       16.08     10.46 o
   5  10  25       12.44       20.68     23.62 o
   1  11  25        7.97        7.32      9.87 o
   2  11  25      153.26      153.28     15.66 o
   3  11  25        0.63       -4.95     10.17 o
   4  11  25       16.87       -0.47     10.77 o
   0  12  25      132.43      140.87     22.85 o
   1  12  25        0.70       -7.16      9.60 o
   2  12  25       30.53       24.31     11.36 o
   3  12  25      176.13      177.77     17.08 o
   1  13  25       88.91       91.47     13.91 o
   2  13  25       21.33       31.87     12.74 o
   0  14  25       27.53       27.44     18.90 o
   1  14  25        1.33        2.68     19.24 o
   0   0  26      601.25      546.90     27.41 o
   1   0  26       78.92       65.78     10.47 o
   2   0  26        2.89       -8.58      8.58 o
   3   0  26      223.40      262.05     16.89 o
   4   0  26      135.52      164.34     20.31 o
   5   0  26       14.00       44.37     17.75 o
   6   0  26       29.98       37.66     18.80 o
   1   1  26       12.71       17.86      6.14 o
   2   1  26      101.01      120.49      8.56 o
   3   1  26        0.16        5.13      6.31 o
   4   1  26        3.43       16.59      8.64 o
   5   1  26       42.71       26.01     11.19 o
   6   1  26       57.76       61.26     14.37 o
   0   2  26      242.63      186.05     15.61 o
   1   2  26       13.11       -0.24      5.81 o
   2   2  26        3.41        5.10      6.01 o
   3   2  26      317.96      350.85     13.28 o
   4   2  26        0.11        0.03      7.74 o
   5   2  26       69.85       55.86     11.45 o
   6   2  26        7.07       15.62     11.87 o
   1   3  26       14.53       14.04      7.15 o
   2   3  26       12.44       10.73      6.74 o
   3   3  26       30.07       33.22      7.76 o
   4   3  26       11.61        8.59      7.30 o
   5   3  26        0.47        0.26      9.27 o
   6   3  26        0.14        6.71     11.49 o
   0   4  26      238.99      221.42     17.96 o
   1   4  26      187.24      209.30     12.51 o
   2   4  26      422.48      452.19     15.17 o
   3   4  26      101.42       97.13     10.02 o
   4   4  26       52.28       65.57      9.67 o
   5   4  26      158.69      170.15     15.12 o
   6   4  26        1.92        0.57     11.89 o
   1   5  26      494.57      456.81     17.65 o
   2   5  26       18.58       13.65      7.93 o
   3   5  26       66.93       63.88     10.25 o
   4   5  26       11.77        6.22      8.17 o
   5   5  26       77.39       91.66     12.19 o
   6   5  26        0.26        4.41     11.14 o
   0   6  26      900.62      834.17     31.84 o
   1   6  26      120.20      105.99     12.43 o
   2   6  26        2.81        8.93      8.71 o
   3   6  26       51.58       62.96     10.40 o
   4   6  26        7.91       17.87      9.32 o
   5   6  26        6.86       -7.09      9.48 o
   6   6  26       10.59       20.30     14.28 o
   1   7  26     1290.80     1313.99     29.47 o
   2   7  26      482.23      513.31     20.46 o
   3   7  26      140.35      142.48     13.43 o
   4   7  26       19.37       16.91      9.61 o
   5   7  26        7.88       25.82     10.84 o
   0   8  26      939.07      924.91     33.49 o
   1   8  26      659.21      578.63     20.45 o
   2   8  26        1.93       20.51     10.29 o
   3   8  26        7.24       -0.63      9.84 o
   4   8  26       18.39        9.70     10.59 o
   5   8  26        0.07       -1.34      9.95 o
   1   9  26      366.61      415.36     18.06 o
   2   9  26        2.08       -5.91      9.24 o
   3   9  26        0.34        3.92     10.36 o
   4   9  26       52.94       63.31     12.94 o
   5   9  26       12.61       13.58     12.12 o
   0  10  26       41.29       19.30     14.26 o
   1  10  26        0.31       -1.22      8.76 o
   2  10  26        9.95        9.77      9.86 o
   3  10  26       17.56       15.90     11.17 o
   4  10  26        0.00        3.77     10.64 o
   1  11  26       71.65       72.56     12.63 o
   2  11  26        0.37        0.06     10.39 o
   3  11  26        0.73        5.73     11.02 o
   0  12  26        8.35      -14.98     15.83 o
   1  12  26       12.26       20.51     11.11 o
   2  12  26        2.71        5.98     11.36 o
   3  12  26        1.43        5.43     11.30 o
   1  13  26       13.82        9.11     13.01 o
   1   1  27       12.09       25.74      7.16 o
   2   1  27        9.14        1.81      6.61 o
   3   1  27      147.30      134.30     10.85 o
   4   1  27      268.40      306.25     16.06 o
   5   1  27       18.59       17.57     11.33 o
   6   1  27        5.08       13.48     12.21 o
   0   2  27        4.89       12.19     10.17 o
   1   2  27        1.67       -2.87      5.90 o
   2   2  27       25.19       33.52      7.46 o
   3   2  27        8.18       12.10      7.69 o
   4   2  27        0.02       -1.39      8.46 o
   5   2  27      105.30       85.64     14.18 o
   6   2  27       20.93       16.17     12.11 o
   1   3  27       31.11       11.10      7.41 o
   2   3  27      324.32      337.60     13.56 o
   3   3  27       45.80       44.59      8.65 o
   4   3  27      252.23      258.31     14.75 o
   5   3  27       14.37       20.04     10.63 o
   6   3  27       82.60      101.93     16.54 o
   0   4  27        1.35       -0.10      9.96 o
   1   4  27       44.90       58.32      9.46 o
   2   4  27      106.58       87.17     10.04 o
   3   4  27        7.54       -1.07      7.36 o
   4   4  27        1.64       -1.14      8.23 o
   5   4  27        1.63        2.11      9.89 o
   6   4  27       22.99       47.11     14.64 o
   1   5  27      122.20      120.29     11.65 o
   2   5  27      158.24      181.23     12.19 o
   3   5  27      138.55      100.68     11.40 o
   4   5  27      147.49      119.95     12.12 o
   5   5  27       16.30       30.67     11.12 o
   0   6  27      438.52      421.38     28.08 o
   1   6  27      379.22      331.18     17.46 o
   2   6  27     1326.00     1382.99     29.79 o
   3   6  27      246.80      271.64     15.41 o
   4   6  27        8.38        9.35      9.57 o
   5   6  27        8.29        7.93     11.48 o
   1   7  27       40.00       58.57     11.45 o
   2   7  27        9.32       23.91     10.37 o
   3   7  27        0.45       -1.84      9.37 o
   4   7  27       29.74       25.82     10.26 o
   5   7  27        2.76        0.57     10.36 o
   0   8  27       80.46       49.61     17.65 o
   1   8  27        2.99       25.35     10.72 o
   2   8  27      766.89      759.44     24.26 o
   3   8  27      102.90       83.20     13.37 o
   4   8  27        0.25        2.07      9.64 o
   5   8  27       10.78       12.32     12.04 o
   1   9  27       71.75       33.71     11.53 o
   2   9  27        0.98       -1.19      9.96 o
   3   9  27       22.62       18.93     11.23 o
   4   9  27      111.77       76.19     13.56 o
   0  10  27       94.03       49.60     16.36 o
   1  10  27        0.43       -9.63      9.63 o
   2  10  27        6.07       17.60     10.66 o
   3  10  27       14.26       15.70     10.93 o
   4  10  27        0.09       -3.83     10.41 o
   1  11  27       18.45       14.78     10.74 o
   2  11  27        0.69        2.00     10.67 o
   3  11  27        0.04       -0.49     11.10 o
   0  12  27        0.03      -15.99     15.99 o
   1  12  27       95.70      107.40     14.63 o
   2  12  27       11.34       14.15     12.10 o
   0   0  28       75.28      100.29     25.64 o
   1   0  28       39.80       63.59     13.20 o
   2   0  28      361.75      316.59     18.92 o
   3   0  28       25.10       12.50     11.88 o
   4   0  28      454.66      458.32     32.84 o
   5   0  28       36.36       33.08     18.70 o
   6   0  28        7.69       12.43     17.74 o
   1   1  28      188.94      186.87     12.06 o
   2   1  28        1.02       -1.23      6.86 o
   3   1  28       12.43       23.46      7.94 o
   4   1  28       44.52       28.13     10.62 o
   5   1  28        8.07       18.04     11.50 o
   6   1  28        5.31       18.78     16.59 o
   0   2  28      984.18     1050.31     39.51 o
   1   2  28       45.65       59.94      8.60 o
   2   2  28       42.14       45.63      8.71 o
   3   2  28       22.84       16.52      8.47 o
   4   2  28        6.10        7.96      9.19 o
   5   2  28       10.38       19.28     11.90 o
   6   2  28        9.17       23.84     22.88 o
   1   3  28      410.90      416.21     15.03 o
   2   3  28       33.31       52.22      8.37 o
   3   3  28        0.64       -3.51      8.14 o
   4   3  28       34.98       21.50      9.82 o
   5   3  28       60.27       55.60     13.44 o
   0   4  28      337.94      307.76     25.34 o
   1   4  28      111.42       91.23     10.65 o
   2   4  28       51.91       52.09      9.40 o
   3   4  28       22.00       35.20      9.70 o
   4   4  28       66.29       64.00     12.97 o
   5   4  28        7.53       10.80     10.63 o
   1   5  28       33.83       44.17      9.67 o
   2   5  28        7.31        5.15      8.17 o
   3   5  28       10.87       11.36      8.93 o
   4   5  28      126.01      155.44     14.19 o
   5   5  28        4.16      -10.25     10.25 o
   0   6  28       68.80       68.99     18.11 o
   1   6  28       44.74       45.21     11.27 o
   2   6  28       60.13       59.91     11.00 o
   3   6  28        0.82       14.24      9.03 o
   4   6  28        0.19        0.15      9.55 o
   5   6  28        0.73       -0.77     10.68 o
   1   7  28        6.04       19.85      9.67 o
   2   7  28       11.37       10.36      9.98 o
   3   7  28      230.64      260.71     15.93 o
   4   7  28      126.97      177.50     15.31 o
   0   8  28      123.52      107.90     19.94 o
   1   8  28      673.51      731.90     22.90 o
   2   8  28       38.15       49.59     11.55 o
   3   8  28      122.50      141.05     15.39 o
   4   8  28       67.71       72.29     12.98 o
   1   9  28        1.26       -9.59      9.59 o
   2   9  28       36.08       40.10     11.83 o
   3   9  28        3.80       -7.05     10.12 o
   4   9  28       34.14       42.82     12.93 o
   0  10  28        1.86      -10.47     13.25 o
   1  10  28        3.79       -7.13      9.80 o
   2  10  28       23.78       17.55     10.69 o
   3  10  28       14.41        5.84     11.04 o
   1  11  28       75.75       66.76     13.03 o
   2  11  28       20.34       24.79     12.05 o
   0  12  28       25.63       16.27     18.73 o
   1  12  28        9.52        9.51     12.52 o
   1   1  29        1.61        7.86      9.43 o
   2   1  29       51.84       39.78      8.79 o
   3   1  29      145.77      134.62     13.04 o
   4   1  29        6.01        8.84     10.43 o
   5   1  29        5.35       11.78     12.80 o
   0   2  29      166.35      150.73     20.53 o
   1   2  29       12.20       -8.65      8.65 o
   2   2  29       41.41       37.67      8.84 o
   3   2  29       12.33        8.69      8.44 o
   4   2  29       20.02        4.89     10.36 o
   5   2  29      114.79      112.97     15.88 o
   1   3  29      254.16      288.31     14.18 o
   2   3  29        1.62        5.38      7.96 o
   3   3  29       48.80       41.35     10.18 o
   4   3  29        1.55       -5.16      9.01 o
   5   3  29       56.19       56.51     14.23 o
   0   4  29       18.32       15.70     14.70 o
   1   4  29        1.05       -6.42      7.76 o
   2   4  29        3.85        0.66      7.84 o
   3   4  29      211.77      210.67     14.34 o
   4   4  29        6.65        7.76     10.03 o
   5   4  29       48.03       59.89     14.22 o
   1   5  29      160.84      160.05     12.54 o
   2   5  29       13.15       13.75      8.95 o
   3   5  29       11.44       19.09     10.48 o
   4   5  29       22.32       26.26     11.65 o
   5   5  29        4.10       15.45     11.28 o
   0   6  29      211.19      181.09     22.92 o
   1   6  29        0.01       -0.12      8.45 o
   2   6  29      113.26      105.61     12.39 o
   3   6  29      439.11      477.88     19.42 o
   4   6  29      109.70      106.18     14.53 o
   1   7  29        1.30       -8.92      8.92 o
   2   7  29        4.71       -6.70      9.40 o
   3   7  29        2.38       -4.79      9.66 o
   4   7  29        1.23       -0.45     10.90 o
   0   8  29       41.20       32.08     15.92 o
   1   8  29        0.77        7.46     10.32 o
   2   8  29       11.27       15.91     10.54 o
   3   8  29      414.78      466.03     22.62 o
   4   8  29       26.55       25.01     13.24 o
   1   9  29        9.28        1.58     10.16 o
   2   9  29        0.66       -4.82      9.90 o
   3   9  29       11.97       10.11     11.52 o
   0  10  29        0.24       13.18     17.37 o
   1  10  29       33.23       35.94     11.78 o
   2  10  29        7.84        7.26     10.98 o
   1  11  29        1.05       -4.16     10.92 o
   0   0  30      370.13      420.95     40.94 o
   1   0  30      114.24      112.71     17.64 o
   2   0  30      207.62      212.85     19.32 o
   3   0  30      313.71      341.87     26.54 o
   4   0  30      182.77      214.50     23.58 o
   5   0  30      148.67      166.42     26.81 o
   1   1  30       14.10        0.26      9.17 o
   2   1  30        1.71        1.90      8.48 o
   3   1  30       55.31       49.67     10.86 o
   4   1  30        0.00        3.26     10.37 o
   5   1  30        0.06       -6.01     11.72 o
   0   2  30       16.94       39.11     16.61 o
   1   2  30       25.74       27.63     10.28 o
   2   2  30       43.75       49.18     10.26 o
   3   2  30       52.79       41.05     10.03 o
   4   2  30       50.44       22.57     11.49 o
   5   2  30       57.44      100.58     16.89 o
   1   3  30       60.49       56.28     12.03 o
   2   3  30       25.81       18.12      9.06 o
   3   3  30       74.94       79.63     11.63 o
   4   3  30        0.51        3.45     10.90 o
   5   3  30       13.27       13.33     14.82 o
   0   4  30      522.50      584.43     33.81 o
   1   4  30        2.50       -8.60      8.60 o
   2   4  30       90.17      110.14     13.07 o
   3   4  30      139.52      155.78     13.44 o
   4   4  30        5.77       15.30     10.95 o
   1   5  30      103.12       90.45     12.06 o
   2   5  30        3.67        2.51      9.60 o
   3   5  30        3.12        6.96     10.07 o
   4   5  30       33.29       38.05     13.14 o
   0   6  30       49.53       76.57     19.55 o
   1   6  30       27.51        9.72      9.73 o
   2   6  30      111.32      110.73     12.71 o
   3   6  30       13.11       13.73     10.48 o
   4   6  30        1.89        6.20     12.16 o
   1   7  30      324.43      314.34     18.49 o
   2   7  30        3.53       10.30      9.93 o
   3   7  30      141.19      163.38     16.88 o
   0   8  30      154.41      173.65     23.69 o
   1   8  30       62.19       68.02     13.11 o
   2   8  30        7.24       12.88     10.59 o
   3   8  30       42.69       39.62     12.00 o
   1   9  30       59.22       58.51     12.62 o
   2   9  30        2.59       -6.88     10.19 o
   0  10  30       80.33       61.83     20.68 o
   1  10  30       21.08       20.27     12.08 o
   1   1  31       87.41       64.38     12.03 o
   2   1  31       51.77       50.17     12.46 o
   3   1  31       27.11       18.30     10.65 o
   4   1  31       26.03       28.86     11.97 o
   0   2  31       62.42       82.19     19.70 o
   1   2  31        3.55       -1.55      9.50 o
   2   2  31       10.50       14.63     10.06 o
   3   2  31       17.87       12.83     10.23 o
   4   2  31        0.09        0.73     10.88 o
   1   3  31        8.64       -5.99      9.82 o
   2   3  31      185.09      187.50     15.26 o
   3   3  31       25.13       30.00     10.88 o
   4   3  31      154.24      195.75     18.54 o
   0   4  31      163.78      183.35     23.26 o
   1   4  31       11.32        3.41     10.95 o
   2   4  31       33.10       21.36     11.97 o
   3   4  31        0.62       11.69     10.38 o
   4   4  31        2.34        1.04     11.84 o
   1   5  31        7.63        0.11     10.30 o
   2   5  31       23.88       28.53     11.84 o
   3   5  31        2.24       -4.13      9.72 o
   4   5  31       60.99       76.43     16.85 o
   0   6  31        0.03        0.76     14.14 o
   1   6  31       38.51       29.58     10.69 o
   2   6  31       76.57       72.24     14.08 o
   3   6  31       43.35       61.30     13.11 o
   1   7  31       14.02       15.30     10.97 o
   2   7  31       23.17       30.40     12.92 o
   3   7  31       41.60       49.76     13.72 o
   0   8  31       13.43        1.50     15.67 o
   1   8  31       69.80       79.34     13.76 o
   2   8  31      226.88      254.61     17.94 o
   1   9  31        3.05        2.44     11.15 o
   0   0  32      188.29      152.40     32.28 o
   1   0  32      104.20       82.69     19.36 o
   2   0  32        0.67       14.95     15.80 o
   3   0  32      166.52      202.82     29.72 o
   4   0  32      397.52      501.52     33.42 o
   1   1  32       10.85       13.12     10.90 o
   2   1  32       25.52       29.56     11.59 o
   3   1  32       10.15       28.32     13.68 o
   4   1  32       27.17       27.89     12.58 o
   0   2  32       90.45       58.84     18.99 o
   1   2  32       23.34        5.12     10.37 o
   2   2  32       11.35        5.42     10.76 o
   3   2  32       92.79       84.44     17.04 o
   4   2  32       15.31       17.33     15.08 o
   1   3  32       34.63       54.51     12.42 o
   2   3  32        3.78       -3.05     10.67 o
   3   3  32       39.24       28.39     13.21 o
   0   4  32       12.68       -1.02     14.44 o
   1   4  32       11.14        3.46     10.64 o
   2   4  32       68.43       90.36     14.75 o
   3   4  32      103.41      115.42     15.29 o
   1   5  32      142.30      127.74     15.21 o
   2   5  32       20.92       16.76     11.90 o
   3   5  32       32.87       28.84     12.76 o
   0   6  32        7.64       -2.79     15.94 o
   1   6  32       25.91       18.66     12.14 o
   2   6  32       19.61       23.31     12.63 o
   3   6  32       43.24       76.42     43.92 o
   1   7  32      122.57      143.18     16.93 o
   2   7  32      239.73      266.96     19.87 o
   0   8  32      143.58      111.67     20.80 o
   1   8  32        5.07       -8.05     11.04 o
   1   1  33        2.90      -10.09     10.09 o
   2   1  33       49.40       45.95     12.67 o
   3   1  33      187.50      206.50     21.44 o
   0   2  33      192.98      168.59     24.43 o
   1   2  33       22.96       24.15     11.70 o
   2   2  33       19.19       14.42     12.98 o
   3   2  33       71.58       74.00     17.16 o
   1   3  33       82.18       97.25     14.26 o
   2   3  33       15.38       22.34     12.17 o
   3   3  33       10.46        6.74     14.44 o
   0   4  33        8.35        5.24     16.77 o
   1   4  33       25.29       11.74     11.33 o
   2   4  33        0.10        8.63     11.84 o
   1   5  33       31.20       39.27     12.42 o
   2   5  33        7.15        6.27     12.11 o
   0   6  33       78.96       71.55     20.39 o
   1   6  33       15.99        0.62     11.79 o
   0   0  34      202.63      219.89     37.55 o
   1   0  34       11.94        6.64     16.91 o
   2   0  34        5.79      -13.25     15.36 o
   1   1  34       23.83       29.76     12.86 o
   2   1  34        0.65        3.81     11.84 o
   0   2  34      107.29      132.06     23.53 o
   1   2  34       14.57       10.37     11.87 o
   2   2  34       48.75       67.65     15.32 o
   1   3  34       14.90       17.65     11.74 o
   2   3  34        8.58        8.16     12.84 o
   0   4  34       69.99       89.03     22.35 o
   1   4  34       11.74        1.32     11.03 o
   1   5  34        0.85        7.42     24.69 o
   1   1  35       46.63       47.20     13.86 o
   0   2  35        0.82        7.78     17.55 o
 
